# Supplementary material for: Proline Hydroxylation in Cell Wall Proteins: Is It Yet Possible to Define Rules?
Source: Front Plant Sci. 2017 Oct 17;8:1802. doi: 10.3389/fpls.2017.01802 (PMC5651053; doi:10.3389/fpls.2017.01802)
Supplement: Supplementary file 1 [file Table_1.XLSX]

## Sheet: Information
	Supplementary Table S1. MS/MS experimental data.
	All the MS/MS data are avalaible in WallProtDB (www.polebio.lrsv.ups-tlse.fr/WallProtDB/). The identification of the proteins in A. thaliana rosettes or stems has been published as Dataset Briefs in Hervé et al. (2016, Proteomics 16: 3183-3187) and Duruflé et al. (2017, Proteomics, doi: 10.1002/pmic.201600449).
	Supplementary Table S1A. At4g38770: MS/MS experimental data
	Supplementary Table S1B. At1g09750: MS/MS experimental data
	Supplementary Table S1C. At1g31580: MS/MS experimental data
	Supplementary Table S1D. At3g08080: MS/MS experimental data
	Supplementary Table S1E. At2g10940: MS/MS experimental data

## Sheet: Table S1A
	Supplementary Table S1A. At4g38770: MS/MS experimental data
	Protein identification	Peptide identification	Sample	Scan	Retention time (min)	Peptide sequence	Modifications (C = Carbamidomethylation of Cys residues, E = Loss of H2O on N-terminal Glu residues, M = oxidation of Met residues, P = hydroxylation of Pro residues, Q = N-terminal deamidation on Gln residues)	Best E-value	Best hyperscore	Charge	MH+ observed	MH+ theoretical	DeltaMH+	Delta-ppm
	Data from rosettes of 6 week-old Col0 plants (experiment 1, Hervé, Duruflé et al., 2016)
	c110	pepc110a3	20140307_103_1_E01_Col-22-1-1	3386	13.05	EIPPPVPVYDPPPKK	P4:+15.99491 - P5:+15.99491 - P7:+15.99491 - P12:+15.99491 - P13:+15.99491	0.0011	32.2	2	1752.91	1752.91	0.0066	3.76518
	c110	pepc110a4	20140307_103_1_E01_Col-22-1-1	3127	12.43	EVPPPVPVYKPPPK	P4:+15.99491 - P5:+15.99491 - P7:+15.99491 - P12:+15.99491 - P13:+15.99491	6.3e-06	49.6	2	1623.87	1623.86	0.005	3.07908
	c110	pepc110a4	20140307_103_1_E02_Col-22-2-1	3021	12.18	EVPPPVPVYKPPPK	P4:+15.99491 - P5:+15.99491 - P7:+15.99491 - P12:+15.99491 - P13:+15.99491	7.6e-05	51.2	3	1623.87	1623.86	0.0018	1.10847
	c110	pepc110a4	20140307_103_1_E03_Col-22-3-1	3134	12.27	EVPPPVPVYKPPPK	P4:+15.99491 - P5:+15.99491 - P7:+15.99491 - P12:+15.99491 - P13:+15.99491	0.00093	43.5	3	1623.86	1623.86	0.0006	0.369489
	c110	pepc110a6	20140307_103_1_E01_Col-22-1-1	9640	28.07	GFDHPFPLPPPLELPPFLK	P10:+15.99491 - P11:+15.99491 - P16:+15.99491	2.9e-06	47.4	3	2206.16	2206.16	0.001	0.453277
	c110	pepc110a6	20140307_103_1_E02_Col-22-2-1	9519	28.2	GFDHPFPLPPPLELPPFLK	P10:+15.99491 - P11:+15.99491 - P16:+15.99491	0.00033	49.4	3	2206.16	2206.16	0.0057	2.58368
	c110	pepc110a6	20140307_103_1_E03_Col-22-3-1	9954	28.12	GFDHPFPLPPPLELPPFLK	P10:+15.99491 - P11:+15.99491 - P16:+15.99491	3.9e-07	52.4	3	2206.17	2206.16	0.013	5.89259
	c110	pepc110a7	20140307_103_1_E01_Col-22-1-1	9543	27.81	GFDHPFPLPPPLELPPFLK	P7:+15.99491 - P10:+15.99491 - P11:+15.99491 - P16:+15.99491	0.00051	45.4	3	2222.16	2222.15	0.0083	3.73512
	c110	pepc110a8	20140307_103_1_F01_Col-22-1-2	7463	20.5	IEHPPIYIPPIVK	P5:+15.99491 - P10:+15.99491	0.00035	33.7	2	1547.89	1547.88	0.003	1.93813
	c110	pepc110a8	20140307_103_1_F02_Col-22-2-2	7205	20.65	IEHPPIYIPPIVK	P5:+15.99491 - P10:+15.99491	5.1e-06	39	2	1547.89	1547.88	0.0016	1.03367
	c110	pepc110a8	20140307_103_1_F03_Col-22-3-2	7421	20.54	IEHPPIYIPPIVK	P5:+15.99491 - P10:+15.99491	1.5e-05	35.3	2	1547.89	1547.88	0.0072	4.65151
	c110	pepc110a8	20140307_103_1_G02_Col-22-2-3	6977	20.7	IEHPPIYIPPIVK	P5:+15.99491 - P10:+15.99491	0.00013	34.6	2	1547.89	1547.88	0.0028	1.80892
	c110	pepc110a8	20140307_103_1_G07_Sha-22-1-3	6412	20.74	IEHPPIYIPPIVK	P5:+15.99491 - P10:+15.99491	0.004	31.1	3	1547.89	1547.88	0.0027	1.74432
	c110	pepc110a8	20140307_103_1_E01_Col-22-1-1	6634	20.56	IEHPPIYIPPIVK	P5:+15.99491 - P10:+15.99491	8.4e-05	39.3	3	1547.88	1547.88	0.0013	0.839856
	c110	pepc110a8	20140307_103_1_E02_Col-22-2-1	6532	20.52	IEHPPIYIPPIVK	P5:+15.99491 - P10:+15.99491	7.1e-05	39.3	3	1547.88	1547.88	-0.0026	-1.67971
	c110	pepc110a8	20140307_103_1_E03_Col-22-3-1	6791	20.43	IEHPPIYIPPIVK	P5:+15.99491 - P10:+15.99491	0.00047	36.2	3	1547.88	1547.88	-0.003	-1.93813
	c110	pepc110b10	20140307_103_1_F01_Col-22-1-2	2550	9.01	IEHPPPVPVHK	P5:+15.99491 - P6:+15.99491 - P8:+15.99491	0.0014	32.3	2	1297.69	1297.69	0	0
	c110	pepc110b10	20140307_103_1_F02_Col-22-2-2	2391	9.02	IEHPPPVPVHK	P5:+15.99491 - P6:+15.99491 - P8:+15.99491	0.00071	32.3	2	1297.69	1297.69	0.0005	0.3853
	c110	pepc110b10	20140307_103_1_E01_Col-22-1-1	1782	8.95	IEHPPPVPVHK	P5:+15.99491 - P6:+15.99491 - P8:+15.99491	0.0021	36.5	2	1297.69	1297.69	0.0011	0.84766
	c110	pepc110b10	20140307_103_1_E03_Col-22-3-1	1827	9.03	IEHPPPVPVHK	P5:+15.99491 - P6:+15.99491 - P8:+15.99491	0.008	32.2	2	1297.69	1297.69	0.0005	0.3853
	c110	pepc110b13	20140307_103_1_F02_Col-22-2-2	3642	12.16	IEHPPPVPVYKPPPK	P5:+15.99491 - P6:+15.99491 - P8:+15.99491 - P13:+15.99491 - P14:+15.99491	2.3e-05	42	3	1774.94	1774.94	0.0016	0.90144
	c110	pepc110b13	20140307_103_1_F03_Col-22-3-2	3870	12.05	IEHPPPVPVYKPPPK	P5:+15.99491 - P6:+15.99491 - P8:+15.99491 - P13:+15.99491 - P14:+15.99491	3.6e-05	36.8	3	1774.94	1774.94	-0.0014	-0.78876
	c110	pepc110b13	20140307_103_1_G05_Col-15-2-3	3028	11.96	IEHPPPVPVYKPPPK	P5:+15.99491 - P6:+15.99491 - P8:+15.99491 - P13:+15.99491 - P14:+15.99491	0.0018	33.7	3	1774.93	1774.94	-0.003	-1.6902
	c110	pepc110b13	20140307_103_1_E01_Col-22-1-1	2965	12.05	IEHPPPVPVYKPPPK	P5:+15.99491 - P6:+15.99491 - P8:+15.99491 - P13:+15.99491 - P14:+15.99491	0.00011	38	3	1774.94	1774.94	0.0007	0.39438
	c110	pepc110b13	20140307_103_1_E03_Col-22-3-1	2973	11.88	IEHPPPVPVYKPPPK	P5:+15.99491 - P6:+15.99491 - P8:+15.99491 - P13:+15.99491 - P14:+15.99491	0.00057	36.9	3	1774.94	1774.94	-0.0024	-1.35216
	c110	pepc110b14	20140307_103_1_F01_Col-22-1-2	4011	12.57	IEKPPPVPVYKPPPK	P5:+15.99491 - P6:+15.99491 - P8:+15.99491 - P12:+15.99491	0.00063	34.4	3	1749.98	1749.98	-0.0009	-0.514292
	c110	pepc110b14	20140307_103_1_E01_Col-22-1-1	3128	12.43	IEKPPPVPVYKPPPK	P5:+15.99491 - P6:+15.99491 - P8:+15.99491 - P12:+15.99491	0.0037	34.6	3	1749.98	1749.98	0.0013	0.742866
	c110	pepc110b16	20140307_103_1_E03_Col-22-3-1	5938	18.6	KPCPPPVPIYKPPVVIPK	C3:+57.02146	0.0059	24.9	3	2026.2	2026.19	0.0068	3.35605
	c110	pepc110b17	20140307_103_1_F01_Col-22-1-2	5487	15.94	KPCPPPVPIYKPPVVIPK	C3:+57.02146 - P5:+15.99491 - P6:+15.99491 - P8:+15.99491 - P13:+15.99491	0.0075	38.8	3	2090.17	2090.17	-0.0033	-1.57882
	c110	pepc110b17	20140307_103_1_E01_Col-22-1-1	4613	15.93	KPCPPPVPIYKPPVVIPK	C3:+57.02146 - P5:+15.99491 - P6:+15.99491 - P8:+15.99491 - P13:+15.99491	1.2e-05	55.3	3	2090.17	2090.17	-0.0016	-0.765487
	c110	pepc110b17	20140307_103_1_E02_Col-22-2-1	4557	15.89	KPCPPPVPIYKPPVVIPK	C3:+57.02146 - P5:+15.99491 - P6:+15.99491 - P8:+15.99491 - P13:+15.99491	0.0082	36.7	3	2090.17	2090.17	-0.0033	-1.57882
	c110	pepc110b19	20140307_103_1_E01_Col-22-1-1	4893	16.58	KPCPPPVPVYKPPVVVIPK	C3:+57.02146 - P5:+15.99491 - P6:+15.99491 - P8:+15.99491 - P13:+15.99491	0.0025	45.3	3	2175.23	2175.22	0.0035	1.60903
	c110	pepc110b19	20140307_103_1_E02_Col-22-2-1	4827	16.52	KPCPPPVPVYKPPVVVIPK	C3:+57.02146 - P5:+15.99491 - P6:+15.99491 - P8:+15.99491 - P13:+15.99491	0.0099	39.6	3	2175.23	2175.22	0.0008	0.367778
	c110	pepc110b21	20140307_103_1_E03_Col-22-3-1	1143	6.83	KVDPPPVPVHKPPPK	P5:+15.99491 - P6:+15.99491 - P8:+15.99491 - P12:+15.99491	9.6e-05	40.7	3	1695.94	1695.94	-0.0003	-0.176893
	c110	pepc110b22	20140307_103_1_F01_Col-22-1-2	1987	7.56	KVDPPPVPVHKPPPK	P5:+15.99491 - P6:+15.99491 - P8:+15.99491 - P13:+15.99491 - P14:+15.99491	3.5e-06	37.1	3	1711.94	1711.94	0.0035	2.04447
	c110	pepc110b22	20140307_103_1_E02_Col-22-2-1	1163	6.97	KVDPPPVPVHKPPPK	P5:+15.99491 - P6:+15.99491 - P8:+15.99491 - P13:+15.99491 - P14:+15.99491	0.005	27.9	3	1711.94	1711.94	0.0012	0.70096
	c110	pepc110b21	20140307_103_1_E03_Col-22-3-1	1497	8.15	KVDPPPVPVHKPPPK	P5:+15.99491 - P6:+15.99491 - P8:+15.99491 - P14:+15.99491	0.00011	42.8	3	1695.94	1695.94	0.0012	0.707571
	c110	pepc110b26	20140307_103_1_F01_Col-22-1-2	2325	8.47	KVDPPPVPVHKPPTK	P5:+15.99491 - P6:+15.99491 - P8:+15.99491 - P13:+15.99491	4e-06	54.4	3	1699.94	1699.94	0.0001	0.0588257
	c110	pepc110b26	20140307_103_1_G02_Col-22-2-3	2163	8.42	KVDPPPVPVHKPPTK	P5:+15.99491 - P6:+15.99491 - P8:+15.99491 - P13:+15.99491	0.0027	37.1	3	1699.93	1699.94	-0.0037	-2.17655
	c110	pepc110b26	20140307_103_1_E01_Col-22-1-1	1575	8.37	KVDPPPVPVHKPPTK	P5:+15.99491 - P6:+15.99491 - P8:+15.99491 - P13:+15.99491	4e-06	52.1	3	1699.94	1699.94	0.0022	1.29416
	c110	pepc110b26	20140307_103_1_E02_Col-22-2-1	1638	8.54	KVDPPPVPVHKPPTK	P5:+15.99491 - P6:+15.99491 - P8:+15.99491 - P13:+15.99491	4.3e-09	64	3	1699.94	1699.94	0.0005	0.294128
	c110	pepc110b26	20140307_103_1_E03_Col-22-3-1	1588	8.4	KVDPPPVPVHKPPTK	P5:+15.99491 - P6:+15.99491 - P8:+15.99491 - P13:+15.99491	0.002	46	3	1699.94	1699.94	0.0006	0.352954
	c110	pepc110b27	20140307_103_1_E01_Col-22-1-1	1646	8.57	VDPPPVPVHKPPPK	P4:+15.99491 - P5:+15.99491 - P7:+15.99491 - P12:+15.99491 - P13:+15.99491	0.00022	38.1	3	1583.85	1583.84	0.0025	1.57844
	c110	pepc110b28	20140307_103_1_E01_Col-22-1-1	1851	9.13	VDPPPVPVHKPPTK	P4:+15.99491 - P5:+15.99491 - P7:+15.99491 - P11:+15.99491	4.4e-05	42.2	3	1571.84	1571.84	0.0003	0.190859
	c110	pepc110b29	20140307_103_1_F01_Col-22-1-2	5203	15.3	VELPPPIPK	P5:+15.99491 - P6:+15.99491	0.0095	31.6	2	1021.59	1021.59	0.0015	1.46829
	c110	pepc110b29	20140307_103_1_E01_Col-22-1-1	4406	15.46	VELPPPIPK	P5:+15.99491 - P6:+15.99491	0.0017	39.1	2	1021.59	1021.59	0.0011	1.07675
	c110	pepc110b29	20140307_103_1_E03_Col-22-3-1	4514	15.45	VELPPPIPK	P5:+15.99491 - P6:+15.99491	0.0064	33.3	2	1021.6	1021.59	0.0027	2.64293
	c110	pepc110b31	20140307_103_1_E01_Col-22-1-1	3739	13.89	YSPPVEVPPPVPVYEPPPKK	P3:+15.99491 - P4:+15.99491 - P8:+15.99491 - P9:+15.99491 - P10:+15.99491 - P12:+15.99491 - P17:+15.99491	1.6e-07	49.9	3	2328.16	2328.16	-0.0015	-0.644284
	c110	pepc110b31	20140307_103_1_E02_Col-22-2-1	3698	13.86	YSPPVEVPPPVPVYEPPPKK	P3:+15.99491 - P4:+15.99491 - P8:+15.99491 - P9:+15.99491 - P10:+15.99491 - P12:+15.99491 - P17:+15.99491	3.5e-05	39.9	3	2328.17	2328.16	0.0017	0.730189
	c110	pepc110b31	20140307_103_1_E03_Col-22-3-1	3831	13.94	YSPPVEVPPPVPVYEPPPKK	P3:+15.99491 - P4:+15.99491 - P8:+15.99491 - P9:+15.99491 - P10:+15.99491 - P12:+15.99491 - P17:+15.99491	1.9e-07	48.2	3	2328.17	2328.16	0.0056	2.40533
	c110	pepc110b32	20140307_103_1_F01_Col-22-1-2	4470	13.65	YSPPVEVPPPVPVYEPPPKK	P3:+15.99491 - P4:+15.99491 - P8:+15.99491 - P9:+15.99491 - P10:+15.99491 - P12:+15.99491 - P17:+15.99491 - P18:+15.99491	0.00018	32.6	3	2344.16	2344.16	-0.003	-1.27978
	c110	pepc110b32	20140307_103_1_E01_Col-22-1-1	3648	13.67	YSPPVEVPPPVPVYEPPPKK	P3:+15.99491 - P4:+15.99491 - P8:+15.99491 - P9:+15.99491 - P10:+15.99491 - P12:+15.99491 - P17:+15.99491 - P18:+15.99491	4.7e-08	48.6	3	2344.16	2344.16	0.0043	1.83435
	c110	pepc110b32	20140307_103_1_E02_Col-22-2-1	3595	13.6	YSPPVEVPPPVPVYEPPPKK	P3:+15.99491 - P4:+15.99491 - P8:+15.99491 - P9:+15.99491 - P10:+15.99491 - P12:+15.99491 - P17:+15.99491 - P18:+15.99491	1.6e-05	38.4	3	2344.16	2344.16	0.0009	0.383933
	c110	pepc110b32	20140307_103_1_E03_Col-22-3-1	3735	13.72	YSPPVEVPPPVPVYEPPPKK	P3:+15.99491 - P4:+15.99491 - P8:+15.99491 - P9:+15.99491 - P10:+15.99491 - P12:+15.99491 - P17:+15.99491 - P18:+15.99491	2.7e-08	45.1	3	2344.17	2344.16	0.0052	2.21828
	Data from rosettes of 6 week-old Col0 plants (experiment 2, Hervé, Duruflé et al., 2016)
	c142	pepc142a5	20151009_141_C07_R22_1_col	26005	92.26	GFDHPFPLPPPLELPPFLK	P10:+15.99491 - P11:+15.99491 - P16:+15.99491	7.8e-08	46.5	3	2206.16	2206.16	-0.0013	-0.58926
	c142	pepc142a5	20151009_141_C07_R22_1_col	26380	93.61	GFDHPFPLPPPLELPPFLK	P10:+15.99491 - P11:+15.99491 - P16:+15.99491	0.0078	35.3	3	2206.16	2206.16	0.0056	2.53835
	c142	pepc142a5	20151009_141_C07_R22_1_col	26190	92.93	GFDHPFPLPPPLELPPFLK	P10:+15.99491 - P11:+15.99491 - P16:+15.99491	5.2e-07	55.1	3	2206.16	2206.16	0.0028	1.26917
	c142	pepc142a5	20151009_141_C08_R22_2_col	26420	93.25	GFDHPFPLPPPLELPPFLK	P10:+15.99491 - P11:+15.99491 - P16:+15.99491	1.8e-07	53.5	3	2206.16	2206.16	0.0032	1.45048
	c142	pepc142a5	20151009_141_C09_R22_3_col	25824	92.3	GFDHPFPLPPPLELPPFLK	P10:+15.99491 - P11:+15.99491 - P16:+15.99491	5.1e-05	51.5	3	2206.16	2206.16	0.0045	2.03974
	c142	pepc142a5	20151009_141_C09_R22_3_col	25646	91.63	GFDHPFPLPPPLELPPFLK	P10:+15.99491 - P11:+15.99491 - P16:+15.99491	8.6e-08	46.4	3	2206.16	2206.16	0	0
	c142	pepc142a7	20151009_141_C07_R22_1_col	16526	60.7	IEHPPIYIPPIVK	P5:+15.99491 - P10:+15.99491	2e-05	41.4	3	1547.88	1547.88	0.0004	0.258417
	c142	pepc142a7	20151009_141_C08_R22_2_col	16765	60.78	IEHPPIYIPPIVK	P5:+15.99491 - P10:+15.99491	0.00044	34	2	1547.89	1547.88	0.0039	2.51957
	c142	pepc142a7	20151009_141_C08_R22_2_col	16779	60.81	IEHPPIYIPPIVK	P5:+15.99491 - P10:+15.99491	1.7e-05	41.7	3	1547.88	1547.88	0.0007	0.45223
	c142	pepc142a7	20151009_141_C08_R22_2_col	17010	61.5	IEHPPIYIPPIVK	P5:+15.99491 - P10:+15.99491	0.00062	28.6	3	1547.88	1547.88	-0.0011	-0.710648
	c142	pepc142a7	20151009_141_C09_R22_3_col	16084	59.96	IEHPPIYIPPIVK	P5:+15.99491 - P10:+15.99491	2.2e-05	40.7	3	1547.88	1547.88	0.0009	0.581439
	c142	pepc142a7	20151009_141_C09_R22_3_col	16046	59.85	IEHPPIYIPPIVK	P5:+15.99491 - P10:+15.99491	0.0041	33.5	2	1547.88	1547.88	-0.0056	-3.61784
	c142	pepc142b10	20151009_141_C08_R22_2_col	5461	27.03	IEHPPPVPVYKPPPK	P5:+15.99491 - P6:+15.99491 - P8:+15.99491 - P13:+15.99491 - P14:+15.99491	0.00013	38.6	3	1774.94	1774.94	0.0003	0.16902
	c142	pepc142b11	20151009_141_C08_R22_2_col	6231	29.41	IEKPPPVPVYKPPPK	P4:+15.99491 - P6:+15.99491 - P8:+15.99491 - P14:+15.99491	0.0081	34.9	3	1749.98	1749.98	-0.0013	-0.742866
	c142	pepc142b14	20151009_141_C07_R22_1_col	10726	43.45	KPCPPPVPIYKPPVVIPK	C3:+57.02146 - P5:+15.99491 - P6:+15.99491 - P8:+15.99491 - P13:+15.99491	0.0018	45.7	3	2090.18	2090.17	0.009	4.30587
	c142	pepc142b16	20151009_141_C07_R22_1_col	11305	45.16	KPCPPPVPVYKPPVVVIPK	C3:+57.02146 - P5:+15.99491 - P6:+15.99491 - P8:+15.99491 - P13:+15.99491	0.0072	30	3	2175.22	2175.23	-0.006	-2.75834
	c142	pepc142b17	20151009_141_C07_R22_1_col	1396	14.06	KVDPPPVPVHKPPPK	P5:+15.99491 - P6:+15.99491 - P8:+15.99491	0.0018	35	3	1679.95	1679.95	-0.0004	-0.238103
	c142	pepc142b19	20151009_141_C07_R22_1_col	991	12.4	KVDPPPVPVHKPPPK	P5:+15.99491 - P6:+15.99491 - P8:+15.99491 - P13:+15.99491 - P14:+15.99491	5.4e-05	39.4	3	1711.94	1711.94	0.0004	0.233653
	c142	pepc142b20	20151009_141_C07_R22_1_col	1516	14.58	KVDPPPVPVHKPPTK	P5:+15.99491 - P6:+15.99491 - P8:+15.99491 - P13:+15.99491	8e-06	42.4	3	1699.94	1699.94	0.001	0.588257
	c142	pepc142b20	20151009_141_C08_R22_2_col	1599	14.5	KVDPPPVPVHKPPTK	P5:+15.99491 - P6:+15.99491 - P8:+15.99491 - P13:+15.99491	0.00014	41.9	3	1699.94	1699.94	-0.0004	-0.235303
	c142	pepc142b20	20151009_141_C09_R22_3_col	1191	13.98	KVDPPPVPVHKPPTK	P5:+15.99491 - P6:+15.99491 - P8:+15.99491 - P13:+15.99491	5.3e-05	40.5	3	1699.94	1699.94	0.0014	0.823559
	c142	pepc142b24	20151009_141_C07_R22_1_col	6709	31.28	YSPPVEVPPPVPVYEPPPKK	P3:+15.99491 - P4:+15.99491 - P8:+15.99491 - P9:+15.99491 - P10:+15.99491 - P12:+15.99491 - P16:+15.99491 - P17:+15.99491 - P18:+15.99491	0.0076	23	3	2360.16	2360.15	0.0022	0.932142
	c142	pepc142b23	20151009_141_C07_R22_1_col	7432	33.5	YSPPVEVPPPVPVYEPPPKK	P3:+15.99491 - P4:+15.99491 - P8:+15.99491 - P9:+15.99491 - P10:+15.99491 - P12:+15.99491 - P17:+15.99491 - P18:+15.99491	1.3e-06	46.2	3	2344.17	2344.16	0.009	3.83933
	c142	pepc142b23	20151009_141_C07_R22_1_col	7214	32.81	YSPPVEVPPPVPVYEPPPKK	P3:+15.99491 - P4:+15.99491 - P8:+15.99491 - P9:+15.99491 - P10:+15.99491 - P12:+15.99491 - P17:+15.99491 - P18:+15.99491	8.9e-07	46.2	3	2344.16	2344.16	0.0007	0.298614
	c142	pepc142b23	20151009_141_C08_R22_2_col	7336	32.75	YSPPVEVPPPVPVYEPPPKK	P3:+15.99491 - P4:+15.99491 - P8:+15.99491 - P9:+15.99491 - P10:+15.99491 - P12:+15.99491 - P17:+15.99491 - P18:+15.99491	4.8e-06	39.9	3	2344.16	2344.16	-0.0014	-0.597229
	c142	pepc142b23	20151009_141_C08_R22_2_col	7554	33.43	YSPPVEVPPPVPVYEPPPKK	P3:+15.99491 - P4:+15.99491 - P8:+15.99491 - P9:+15.99491 - P10:+15.99491 - P12:+15.99491 - P17:+15.99491 - P18:+15.99491	2.4e-06	52.3	3	2344.16	2344.16	0.0043	1.83435
	c142	pepc142b23	20151009_141_C09_R22_3_col	6922	32.58	YSPPVEVPPPVPVYEPPPKK	P3:+15.99491 - P4:+15.99491 - P8:+15.99491 - P9:+15.99491 - P10:+15.99491 - P12:+15.99491 - P17:+15.99491 - P18:+15.99491	2e-05	36.7	3	2344.16	2344.16	0.0033	1.40775
	Data from stems of 6 week-old Col0 plants (Duruflé et al., 2017)
	c117	pepc117a3	20151009_141_A01_T22_1_col	27064	91.98	GFDHPFPLPPPLELPPFLK	P10:+15.99491 - P11:+15.99491 - P16:+15.99491	9.3e-06	49.3	3	2206.16	2206.16	0.002	0.906553
	c117	pepc117a3	20151009_141_A01_T22_1_col	27246	92.65	GFDHPFPLPPPLELPPFLK	P10:+15.99491 - P11:+15.99491 - P16:+15.99491	1.7e-07	47.4	3	2206.16	2206.16	0.0042	1.90376
	c117	pepc117a3	20151009_141_A02_T22_2_col	26380	92.43	GFDHPFPLPPPLELPPFLK	P10:+15.99491 - P11:+15.99491 - P16:+15.99491	1.3e-07	45.9	3	2206.17	2206.16	0.0064	2.90097
	c117	pepc117a3	20151009_141_A03_T22_3_col	26003	92.18	GFDHPFPLPPPLELPPFLK	P10:+15.99491 - P11:+15.99491 - P16:+15.99491	0.00011	30.9	3	2206.16	2206.16	0.0011	0.498604
	c117	pepc117a4	20151009_141_A01_T22_1_col	17050	59.9	IEHPPIYIPPIVK	P5:+15.99491 - P10:+15.99491	7.5e-05	34.2	3	1547.88	1547.88	0.0011	0.710648
	c117	pepc117a4	20151009_141_A01_T22_1_col	17002	59.76	IEHPPIYIPPIVK	P5:+15.99491 - P10:+15.99491	7.3e-06	39	2	1547.88	1547.88	-0.0003	-0.193813
	c117	pepc117a4	20151009_141_A02_T22_2_col	16673	60.66	IEHPPIYIPPIVK	P5:+15.99491 - P10:+15.99491	0.0012	33.3	3	1547.89	1547.88	0.002	1.29209
	c117	pepc117a4	20151009_141_A02_T22_2_col	16398	59.88	IEHPPIYIPPIVK	P5:+15.99491 - P10:+15.99491	8.4e-09	43	2	1547.89	1547.88	0.0015	0.969065
	c117	pepc117a4	20151009_141_A02_T22_2_col	16435	59.98	IEHPPIYIPPIVK	P5:+15.99491 - P10:+15.99491	0.00021	34.2	3	1547.89	1547.88	0.0017	1.09827
	c117	pepc117a4	20151009_141_A03_T22_3_col	16386	60.55	IEHPPIYIPPIVK	P5:+15.99491 - P10:+15.99491	0.00034	35.6	3	1547.88	1547.88	0.0002	0.129209
	c117	pepc117a4	20151009_141_A03_T22_3_col	16152	59.86	IEHPPIYIPPIVK	P5:+15.99491 - P10:+15.99491	2.1e-06	41.6	3	1547.88	1547.88	0.0011	0.710648
	c117	pepc117a4	20151009_141_A03_T22_3_col	16157	59.88	IEHPPIYIPPIVK	P5:+15.99491 - P10:+15.99491	5e-06	40.4	2	1547.88	1547.88	-0.0038	-2.45497
	c117	pepc117a5	20151009_141_A01_T22_1_col	2054	16.08	IEHPPPVPVHK	P5:+15.99491 - P6:+15.99491 - P8:+15.99491	0.0054	29	3	1297.69	1297.69	0.0005	0.3853
	c117	pepc117a5	20151009_141_A02_T22_2_col	1727	15.9	IEHPPPVPVHK	P5:+15.99491 - P6:+15.99491 - P8:+15.99491	0.00053	30.9	3	1297.69	1297.69	0.0005	0.3853
	c117	pepc117a5	20151009_141_A03_T22_3_col	1725	15.96	IEHPPPVPVHK	P5:+15.99491 - P6:+15.99491 - P8:+15.99491	0.002	32.3	3	1297.69	1297.69	-0.001	-0.7706
	c117	pepc117a7	20151009_141_A01_T22_1_col	5153	25.88	IEHPPPVPVYKPPPK	P4:+15.99491 - P6:+15.99491 - P8:+15.99491 - P13:+15.99491 - P14:+15.99491	0.0022	33.4	3	1774.94	1774.94	-0.0005	-0.2817
	c117	pepc117a7	20151009_141_A02_T22_2_col	4959	26.51	IEHPPPVPVYKPPPK	P4:+15.99491 - P6:+15.99491 - P8:+15.99491 - P13:+15.99491 - P14:+15.99491	4.1e-05	37.1	3	1774.93	1774.94	-0.0038	-2.14092
	c117	pepc117a6	20151009_141_A01_T22_1_col	5834	27.86	IEHPPPVPVYKPPPK	P4:+15.99491 - P6:+15.99491 - P8:+15.99491 - P14:+15.99491	2.1e-05	36.6	3	1758.94	1758.94	-0.0003	-0.170557
	c117	pepc117a7	20151009_141_A01_T22_1_col	5407	26.61	IEHPPPVPVYKPPPK	P5:+15.99491 - P6:+15.99491 - P8:+15.99491 - P13:+15.99491 - P14:+15.99491	0.0017	30.3	3	1774.94	1774.94	-0.0008	-0.45072
	c117	pepc117a8	20151009_141_A02_T22_2_col	5720	28.76	IEKPPPVPVYKPPPK	P5:+15.99491 - P6:+15.99491 - P13:+15.99491 - P14:+15.99491	0.0035	34	3	1749.98	1749.98	0.0038	2.17145
	c117	pepc117a8	20151009_141_A01_T22_1_col	6043	28.46	IEKPPPVPVYKPPPK	P5:+15.99491 - P6:+15.99491 - P8:+15.99491 - P12:+15.99491	0.0016	40	3	1749.98	1749.98	0.0001	0.0571435
	c117	pepc117a9	20151009_141_A02_T22_2_col	5205	27.23	IEKPPPVPVYKPPPK	P5:+15.99491 - P6:+15.99491 - P8:+15.99491 - P13:+15.99491 - P14:+15.99491	0.00081	45.6	3	1765.98	1765.97	0.0029	1.64215
	c117	pepc117b12	20151009_141_A01_T22_1_col	10739	42	KPCPPPVPIYKPPVVIPK	C3:+57.02146 - P2:+15.99491 - P5:+15.99491 - P6:+15.99491 - P8:+15.99491 - P13:+15.99491	0.0061	28	3	2106.17	2106.17	0.0032	1.51935
	c117	pepc117b12	20151009_141_A03_T22_3_col	10002	41.73	KPCPPPVPIYKPPVVIPK	C3:+57.02146 - P2:+15.99491 - P5:+15.99491 - P6:+15.99491 - P8:+15.99491 - P13:+15.99491	0.0013	37.5	3	2106.18	2106.17	0.0081	3.84585
	c117	pepc117b11	20151009_141_A01_T22_1_col	11112	43.05	KPCPPPVPIYKPPVVIPK	C3:+57.02146 - P5:+15.99491 - P6:+15.99491 - P8:+15.99491 - P13:+15.99491	2.1e-06	46.2	3	2090.18	2090.17	0.01	4.78429
	c117	pepc117b11	20151009_141_A02_T22_2_col	10575	43.03	KPCPPPVPIYKPPVVIPK	C3:+57.02146 - P5:+15.99491 - P6:+15.99491 - P8:+15.99491 - P13:+15.99491	4.8e-05	47.8	3	2090.18	2090.17	0.0036	1.72235
	c117	pepc117b11	20151009_141_A03_T22_3_col	10113	42.08	KPCPPPVPIYKPPVVIPK	C3:+57.02146 - P5:+15.99491 - P6:+15.99491 - P8:+15.99491 - P13:+15.99491	0.00083	36.3	3	2090.18	2090.17	0.0056	2.67921
	c117	pepc117b11	20151009_141_A03_T22_3_col	10346	42.75	KPCPPPVPIYKPPVVIPK	C3:+57.02146 - P5:+15.99491 - P6:+15.99491 - P8:+15.99491 - P13:+15.99491	0.00012	44.2	3	2090.18	2090.17	0.0067	3.20548
	c117	pepc117b13	20151009_141_A02_T22_2_col	11331	45.15	KPCPPPVPVYKPPVVVIPK	C3:+57.02146 - P5:+15.99491 - P6:+15.99491 - P8:+15.99491 - P13:+15.99491	0.0067	39.8	3	2175.23	2175.23	0.0064	2.94222
	c117	pepc117b16	20151009_141_A01_T22_1_col	1049	12.03	KVDPPPVPVHKPPPK	P5:+15.99491 - P6:+15.99491 - P8:+15.99491 - P13:+15.99491 - P14:+15.99491	2.8e-08	53.1	3	1711.94	1711.94	0.0006	0.35048
	c117	pepc117b15	20151009_141_A01_T22_1_col	1456	13.75	KVDPPPVPVHKPPPK	P5:+15.99491 - P6:+15.99491 - P8:+15.99491 - P14:+15.99491	0.0031	34.4	3	1695.95	1695.94	0.0036	2.12271
	c117	pepc117b15	20151009_141_A01_T22_1_col	1287	13.05	KVDPPPVPVHKPPPK	P5:+15.99491 - P6:+15.99491 - P8:+15.99491 - P14:+15.99491	0.0014	38.2	3	1695.94	1695.94	0	0
	c117	pepc117b17	20151009_141_A02_T22_2_col	1576	15.31	KVDPPPVPVHKPPTK	P5:+15.99491 - P6:+15.99491 - P8:+15.99491 - P12:+15.99491	0.00036	47.8	3	1699.94	1699.94	0.0026	1.52947
	c117	pepc117b17	20151009_141_A01_T22_1_col	1612	14.4	KVDPPPVPVHKPPTK	P5:+15.99491 - P6:+15.99491 - P8:+15.99491 - P13:+15.99491	1.6e-09	58.7	3	1699.94	1699.94	0.0023	1.35299
	c117	pepc117b17	20151009_141_A01_T22_1_col	1452	13.73	KVDPPPVPVHKPPTK	P5:+15.99491 - P6:+15.99491 - P8:+15.99491 - P13:+15.99491	0.0003	52.8	3	1699.94	1699.94	0.0033	1.94125
	c117	pepc117b17	20151009_141_A02_T22_2_col	1422	14.63	KVDPPPVPVHKPPTK	P5:+15.99491 - P6:+15.99491 - P8:+15.99491 - P13:+15.99491	1.7e-11	64.5	3	1699.94	1699.94	0.0017	1.00004
	c117	pepc117b17	20151009_141_A03_T22_3_col	1354	14.36	KVDPPPVPVHKPPTK	P5:+15.99491 - P6:+15.99491 - P8:+15.99491 - P13:+15.99491	3.7e-08	61.4	3	1699.94	1699.94	0.0019	1.11769
	c117	pepc117b17	20151009_141_A03_T22_3_col	1218	13.7	KVDPPPVPVHKPPTK	P5:+15.99491 - P6:+15.99491 - P8:+15.99491 - P13:+15.99491	0.008	32.1	3	1699.94	1699.94	0.0049	2.88246
	c117	pepc117b17	20151009_141_A03_T22_3_col	1502	15.05	KVDPPPVPVHKPPTK	P5:+15.99491 - P6:+15.99491 - P8:+15.99491 - P13:+15.99491	0.00021	38.1	3	1699.94	1699.94	0.0014	0.823559
	c117	pepc117b20	20151009_141_A01_T22_1_col	6711	30.45	YSPPVEVPPPVPVYEPPPKK	P3:+15.99491 - P4:+15.99491 - P8:+15.99491 - P9:+15.99491 - P10:+15.99491 - P12:+15.99491 - P16:+15.99491 - P17:+15.99491 - P18:+15.99491	0.0007	36.3	3	2360.15	2360.15	-0.0001	-0.0423701
	c117	pepc117b19	20151009_141_A01_T22_1_col	7498	32.73	YSPPVEVPPPVPVYEPPPKK	P3:+15.99491 - P4:+15.99491 - P8:+15.99491 - P9:+15.99491 - P10:+15.99491 - P12:+15.99491 - P17:+15.99491 - P18:+15.99491	1.4e-05	45.7	3	2344.17	2344.16	0.0057	2.43157
	c117	pepc117b19	20151009_141_A01_T22_1_col	7415	32.51	YSPPVEVPPPVPVYEPPPKK	P3:+15.99491 - P4:+15.99491 - P8:+15.99491 - P9:+15.99491 - P10:+15.99491 - P12:+15.99491 - P17:+15.99491 - P18:+15.99491	0.0003	31.5	2	2344.16	2344.16	0.0039	1.66371
	c117	pepc117b19	20151009_141_A01_T22_1_col	7262	32.05	YSPPVEVPPPVPVYEPPPKK	P3:+15.99491 - P4:+15.99491 - P8:+15.99491 - P9:+15.99491 - P10:+15.99491 - P12:+15.99491 - P17:+15.99491 - P18:+15.99491	1.4e-07	44.9	3	2344.16	2344.16	-0.0015	-0.639888
	c117	pepc117b19	20151009_141_A02_T22_2_col	6958	32.41	YSPPVEVPPPVPVYEPPPKK	P3:+15.99491 - P4:+15.99491 - P8:+15.99491 - P9:+15.99491 - P10:+15.99491 - P12:+15.99491 - P17:+15.99491 - P18:+15.99491	1.1e-07	39.9	2	2344.16	2344.16	0.0022	0.938503
	c117	pepc117b19	20151009_141_A02_T22_2_col	7275	33.33	YSPPVEVPPPVPVYEPPPKK	P3:+15.99491 - P4:+15.99491 - P8:+15.99491 - P9:+15.99491 - P10:+15.99491 - P12:+15.99491 - P17:+15.99491 - P18:+15.99491	0.00025	36.7	3	2344.16	2344.16	0.0046	1.96232
	c117	pepc117b19	20151009_141_A02_T22_2_col	6814	31.98	YSPPVEVPPPVPVYEPPPKK	P3:+15.99491 - P4:+15.99491 - P8:+15.99491 - P9:+15.99491 - P10:+15.99491 - P12:+15.99491 - P17:+15.99491 - P18:+15.99491	0.0001	30.5	3	2344.15	2344.16	-0.0064	-2.73019
	c117	pepc117b19	20151009_141_A02_T22_2_col	7040	32.65	YSPPVEVPPPVPVYEPPPKK	P3:+15.99491 - P4:+15.99491 - P8:+15.99491 - P9:+15.99491 - P10:+15.99491 - P12:+15.99491 - P17:+15.99491 - P18:+15.99491	6.8e-09	55.1	3	2344.17	2344.16	0.0062	2.64487
	c117	pepc117b19	20151009_141_A03_T22_3_col	7133	33.16	YSPPVEVPPPVPVYEPPPKK	P3:+15.99491 - P4:+15.99491 - P8:+15.99491 - P9:+15.99491 - P10:+15.99491 - P12:+15.99491 - P17:+15.99491 - P18:+15.99491	0.00051	37.9	3	2344.16	2344.16	-0.0039	-1.66371
	c117	pepc117b19	20151009_141_A03_T22_3_col	6674	31.78	YSPPVEVPPPVPVYEPPPKK	P3:+15.99491 - P4:+15.99491 - P8:+15.99491 - P9:+15.99491 - P10:+15.99491 - P12:+15.99491 - P17:+15.99491 - P18:+15.99491	1.8e-06	38.6	3	2344.16	2344.16	-0.0001	-0.0426592
	c117	pepc117b19	20151009_141_A03_T22_3_col	6900	32.46	YSPPVEVPPPVPVYEPPPKK	P3:+15.99491 - P4:+15.99491 - P8:+15.99491 - P9:+15.99491 - P10:+15.99491 - P12:+15.99491 - P17:+15.99491 - P18:+15.99491	8.6e-07	48.1	3	2344.16	2344.16	0.0044	1.87701

## Sheet: Table S1B
	Supplementary Table S1B. At1g09750: MS/MS experimental data
	Protein identification	Peptide identification	Sample	Scan	Retention time (min)	Peptide sequence	Modifications (C = Carbamidomethylation of Cys residues, E = Loss of H2O on N-terminal Glu residues, M = oxidation of Met residues, P = hydroxylation of Pro residues, Q = N-terminal deamidation on Gln residues)	Best E-value	Best hyperscore	Charge	MH+ observed	MH+ theoretical	DeltaMH+	Delta-ppm
	Data from rosettes of 6 week-old Col0 plants (experiment 1, Hervé, Duruflé et al., 2016)
	b18	pepb18a1	20140307_103_1_E01_Col-22-1-1	6137	19.43	FAQPVYEAIR		0.00036	31.8	2	1193.63	1193.63	0.0002	0.167556
	b18	pepb18a1	20140307_103_1_E01_Col-22-1-1	5767	18.59	FAQPVYEAIR		0.00062	32.3	2	1193.63	1193.63	-0.001	-0.837779
	b18	pepb18a1	20140307_103_1_E02_Col-22-2-1	6097	19.51	FAQPVYEAIR		0.00038	34.8	2	1193.63	1193.63	0.0022	1.84311
	b18	pepb18a1	20140307_103_1_E02_Col-22-2-1	5693	18.58	FAQPVYEAIR		0.00017	36	2	1193.63	1193.63	-0.0019	-1.59178
	b18	pepb18a1	20140307_103_1_E03_Col-22-3-1	5893	18.5	FAQPVYEAIR		3.2e-07	44.3	2	1193.63	1193.63	0.0007	0.586446
	b18	pepb18a1	20140307_103_1_F01_Col-22-1-2	6565	18.42	FAQPVYEAIR		0.0003	36.2	2	1193.63	1193.63	0.0007	0.586446
	b18	pepb18a1	20140307_103_1_F03_Col-22-3-2	6587	18.54	FAQPVYEAIR		9.7e-05	36.2	2	1193.63	1193.63	-0.0014	-1.17289
	b18	pepb18a2	20140307_103_1_E01_Col-22-1-1	7752	23.18	FAQPVYEAIRDEFR		9e-05	30.8	3	1740.88	1740.87	0.0071	4.07842
	b18	pepb18a2	20140307_103_1_E01_Col-22-1-1	7762	23.21	FAQPVYEAIRDEFR		6.7e-06	40.5	2	1740.87	1740.87	0.0001	0.0574425
	b18	pepb18a2	20140307_103_1_E02_Col-22-2-1	7654	23.2	FAQPVYEAIRDEFR		0.0057	27.7	3	1740.87	1740.87	0.0022	1.26374
	b18	pepb18a2	20140307_103_1_E03_Col-22-3-1	7977	23.11	FAQPVYEAIRDEFR		4.7e-05	34.2	3	1740.87	1740.87	0.0004	0.22977
	b18	pepb18a2	20140307_103_1_F01_Col-22-1-2	93	0.27	FAQPVYEAIRDEFR		0.0033	24.7	3	1740.87	1740.87	-0.0021	-1.20629
	b18	pepb18a2	20140307_103_1_F01_Col-22-1-2	8605	23.2	FAQPVYEAIRDEFR		0.0027	29.6	2	1740.87	1740.87	-0.0012	-0.68931
	b18	pepb18a2	20140307_103_1_F01_Col-22-1-2	8580	23.14	FAQPVYEAIRDEFR		0.00062	30.8	3	1740.87	1740.87	0.0036	2.06793
	b18	pepb18a2	20140307_103_1_F02_Col-22-2-2	8249	23.21	FAQPVYEAIRDEFR		0.0017	28.4	3	1740.87	1740.87	-0.0003	-0.172328
	b18	pepb18a2	20140307_103_1_F02_Col-22-2-2	8278	23.28	FAQPVYEAIRDEFR		0.00049	33.1	2	1740.87	1740.87	-0.0015	-0.861638
	b18	pepb18a2	20140307_103_1_F03_Col-22-3-2	626	2.16	FAQPVYEAIRDEFR		0.0014	23.9	3	1740.87	1740.87	0.0011	0.631868
	b18	pepb18a2	20140307_103_1_F03_Col-22-3-2	1187	4.2	FAQPVYEAIRDEFR		0.0046	23.5	3	1740.87	1740.87	0.0003	0.172328
	b18	pepb18a2	20140307_103_1_F03_Col-22-3-2	434	1.48	FAQPVYEAIRDEFR		0.00039	25.1	3	1740.87	1740.87	-0.0008	-0.45954
	b18	pepb18a2	20140307_103_1_F03_Col-22-3-2	233	0.79	FAQPVYEAIRDEFR		0.0083	22.3	3	1740.87	1740.87	0.0001	0.0574425
	b18	pepb18a2	20140307_103_1_F03_Col-22-3-2	34	0.1	FAQPVYEAIRDEFR		0.00028	28.3	3	1740.87	1740.87	0.0005	0.287213
	b18	pepb18a2	20140307_103_1_F03_Col-22-3-2	1923	6.94	FAQPVYEAIRDEFR		0.00015	24.2	3	1740.87	1740.87	-0.0046	-2.64236
	b18	pepb18a2	20140307_103_1_F03_Col-22-3-2	1009	3.52	FAQPVYEAIRDEFR		0.0011	24	3	1740.87	1740.87	-0.003	-1.72328
	b18	pepb18a2	20140307_103_1_F03_Col-22-3-2	8479	23.18	FAQPVYEAIRDEFR		0.0021	30.8	3	1740.87	1740.87	-0.0007	-0.402098
	b18	pepb18a2	20140307_103_1_G01_Col-22-1-3	7639	23.5	FAQPVYEAIRDEFR		1e-07	41.9	3	1740.87	1740.87	-0.0011	-0.631868
	b18	pepb18a2	20140307_103_1_G02_Col-22-2-3	7997	23.33	FAQPVYEAIRDEFR		9.5e-06	38.3	3	1740.87	1740.87	-0.0005	-0.287213
	b18	pepb18a2	20140307_103_1_G02_Col-22-2-3	8010	23.36	FAQPVYEAIRDEFR		8.3e-05	35.4	2	1740.87	1740.87	-0.0011	-0.631868
	b18	pepb18a2	20140307_103_1_G03_Col-22-3-3	6896	23.47	FAQPVYEAIRDEFR		1.6e-05	28.4	3	1740.87	1740.87	0.0008	0.45954
	b18	pepb18a3	20140307_103_1_E01_Col-22-1-1	7076	21.59	FAQPVYEAIRDEFRK		3e-05	33.6	2	1868.97	1868.97	0.0017	0.909594
	b18	pepb18a3	20140307_103_1_E02_Col-22-2-1	6848	21.25	FAQPVYEAIRDEFRK		0.00027	31.9	3	1868.96	1868.97	-0.0009	-0.48155
	b18	pepb18a3	20140307_103_1_E02_Col-22-2-1	7132	21.94	FAQPVYEAIRDEFRK		0.00013	36	3	1868.96	1868.97	-0.0011	-0.588561
	b18	pepb18a3	20140307_103_1_E03_Col-22-3-1	7258	21.47	FAQPVYEAIRDEFRK		1.6e-08	55.5	2	1868.97	1868.97	0.0017	0.909594
	b18	pepb18a3	20140307_103_1_F01_Col-22-1-2	7855	21.38	FAQPVYEAIRDEFRK		0.0018	27	2	1868.97	1868.97	0.0059	3.15683
	b18	pepb18a3	20140307_103_1_F02_Col-22-2-2	7555	21.48	FAQPVYEAIRDEFRK		0.006	28.2	3	1868.97	1868.97	0.0008	0.428044
	b18	pepb18a4	20140307_103_1_E01_Col-22-1-1	10418	30.3	GPMSLVSQTTSLYSGVFSYCLPSFR	C20:+57.02146	4.6e-07	49.6	3	2784.34	2784.34	0.0066	2.3704
	b18	pepb18a4	20140307_103_1_E01_Col-22-1-1	10420	30.3	GPMSLVSQTTSLYSGVFSYCLPSFR	C20:+57.02146	3.2e-10	67.2	2	2784.35	2784.34	0.015	5.38728
	b18	pepb18a4	20140307_103_1_E02_Col-22-2-1	10162	30.18	GPMSLVSQTTSLYSGVFSYCLPSFR	C20:+57.02146	2.7e-08	50.6	2	2784.35	2784.34	0.0097	3.48377
	b18	pepb18a4	20140307_103_1_E02_Col-22-2-1	10146	30.13	GPMSLVSQTTSLYSGVFSYCLPSFR	C20:+57.02146	4.2e-07	53.2	3	2784.35	2784.34	0.013	4.66897
	b18	pepb18a4	20140307_103_1_E02_Col-22-2-1	10360	30.8	GPMSLVSQTTSLYSGVFSYCLPSFR	C20:+57.02146	2.6e-05	38.7	3	2784.34	2784.34	-0.0022	-0.790134
	b18	pepb18a4	20140307_103_1_E02_Col-22-2-1	10511	31.28	GPMSLVSQTTSLYSGVFSYCLPSFR	C20:+57.02146	3.2e-08	38.8	2	2785.33	2784.34	0.995	357.356
	b18	pepb18a4	20140307_103_1_E03_Col-22-3-1	11437	32.37	GPMSLVSQTTSLYSGVFSYCLPSFR	C20:+57.02146	3.8e-05	34.4	3	2784.33	2784.34	-0.0037	-1.32886
	b18	pepb18a4	20140307_103_1_E03_Col-22-3-1	11202	31.67	GPMSLVSQTTSLYSGVFSYCLPSFR	C20:+57.02146	3.6e-07	39.1	2	2784.34	2784.34	0.0067	2.40632
	b18	pepb18a4	20140307_103_1_E03_Col-22-3-1	11192	31.65	GPMSLVSQTTSLYSGVFSYCLPSFR	C20:+57.02146	8.7e-05	32.9	3	2784.33	2784.34	-0.0042	-1.50844
	b18	pepb18a4	20140307_103_1_E03_Col-22-3-1	10716	30.26	GPMSLVSQTTSLYSGVFSYCLPSFR	C20:+57.02146	1.8e-09	55.1	2	2784.35	2784.34	0.0079	2.8373
	b18	pepb18a4	20140307_103_1_E03_Col-22-3-1	11661	33.08	GPMSLVSQTTSLYSGVFSYCLPSFR	C20:+57.02146	0.00087	29	3	2784.34	2784.34	0.0059	2.119
	b18	pepb18a4	20140307_103_1_E03_Col-22-3-1	10911	30.81	GPMSLVSQTTSLYSGVFSYCLPSFR	C20:+57.02146	1.3e-10	70	3	2784.34	2784.34	-0.0014	-0.502813
	b18	pepb18a4	20140307_103_1_E03_Col-22-3-1	10667	30.12	GPMSLVSQTTSLYSGVFSYCLPSFR	C20:+57.02146	1e-05	38.7	3	2784.34	2784.34	0.007	2.51406
	b18	pepb18a4	20140307_103_1_F01_Col-22-1-2	11234	30.26	GPMSLVSQTTSLYSGVFSYCLPSFR	C20:+57.02146	6.5e-13	51.5	2	2784.34	2784.34	0.0055	1.97534
	b18	pepb18a4	20140307_103_1_F01_Col-22-1-2	11232	30.25	GPMSLVSQTTSLYSGVFSYCLPSFR	C20:+57.02146	1.1e-07	43.3	3	2784.33	2784.34	-0.0042	-1.50844
	b18	pepb18a4	20140307_103_1_F02_Col-22-2-2	10785	30.29	GPMSLVSQTTSLYSGVFSYCLPSFR	C20:+57.02146	1.9e-07	43.5	3	2784.35	2784.34	0.014	5.02813
	b18	pepb18a4	20140307_103_1_F02_Col-22-2-2	10810	30.38	GPMSLVSQTTSLYSGVFSYCLPSFR	C20:+57.02146	1.2e-09	52.1	2	2784.36	2784.34	0.021	7.54219
	b18	pepb18a4	20140307_103_1_F03_Col-22-3-2	10935	30.12	GPMSLVSQTTSLYSGVFSYCLPSFR	C20:+57.02146	1.5e-07	45.1	3	2784.35	2784.34	0.0098	3.51969
	b18	pepb18a4	20140307_103_1_F03_Col-22-3-2	10971	30.24	GPMSLVSQTTSLYSGVFSYCLPSFR	C20:+57.02146	6.3e-14	68.6	2	2784.35	2784.34	0.015	5.38728
	b18	pepb18a4	20140307_103_1_F03_Col-22-3-2	11264	31.22	GPMSLVSQTTSLYSGVFSYCLPSFR	C20:+57.02146	2.9e-06	38	3	2785.32	2784.34	0.982	352.687
	b18	pepb18a4	20140307_103_1_G01_Col-22-1-3	9837	30.33	GPMSLVSQTTSLYSGVFSYCLPSFR	C20:+57.02146	2.9e-06	43.9	3	2784.35	2784.34	0.0076	2.72955
	b18	pepb18a4	20140307_103_1_G01_Col-22-1-3	9863	30.41	GPMSLVSQTTSLYSGVFSYCLPSFR	C20:+57.02146	2.1e-09	40	2	2784.34	2784.34	0.005	1.79576
	b18	pepb18a4	20140307_103_1_G02_Col-22-2-3	10445	30.34	GPMSLVSQTTSLYSGVFSYCLPSFR	C20:+57.02146	2.9e-07	41.3	3	2784.34	2784.34	0.0041	1.47252
	b18	pepb18a4	20140307_103_1_G02_Col-22-2-3	10457	30.38	GPMSLVSQTTSLYSGVFSYCLPSFR	C20:+57.02146	3.4e-13	55.3	2	2784.34	2784.34	0.0047	1.68801
	b18	pepb18a4	20140307_103_1_G03_Col-22-3-3	8966	30.31	GPMSLVSQTTSLYSGVFSYCLPSFR	C20:+57.02146	5.8e-06	29.9	2	2784.34	2784.34	0.0014	0.502813
	b18	pepb18a4	20140307_103_1_G03_Col-22-3-3	8959	30.28	GPMSLVSQTTSLYSGVFSYCLPSFR	C20:+57.02146	7.7e-05	29.2	3	2784.34	2784.34	0.0034	1.22112
	b18	pepb18a5	20140307_103_1_E01_Col-22-1-1	10005	29.1	GPMSLVSQTTSLYSGVFSYCLPSFR	C20:+57.02146 - P2:+15.99491	2.3e-13	71.3	3	2800.34	2800.33	0.0054	1.92834
	b18	pepb18a5	20140307_103_1_E02_Col-22-2-1	9725	28.82	GPMSLVSQTTSLYSGVFSYCLPSFR	C20:+57.02146 - P2:+15.99491	1.3e-07	62.2	3	2800.33	2800.33	0.0018	0.642781
	b18	pepb18a5	20140307_103_1_E02_Col-22-2-1	10114	30.03	GPMSLVSQTTSLYSGVFSYCLPSFR	C20:+57.02146 - P2:+15.99491	0.00047	34	3	2800.34	2800.33	0.0051	1.82121
	b18	pepb18a5	20140307_103_1_E03_Col-22-3-1	10838	30.6	GPMSLVSQTTSLYSGVFSYCLPSFR	C20:+57.02146 - P2:+15.99491	1.2e-06	48	3	2801.36	2800.33	1.031	368.171
	b18	pepb18a5	20140307_103_1_E03_Col-22-3-1	10237	28.9	GPMSLVSQTTSLYSGVFSYCLPSFR	C20:+57.02146 - P2:+15.99491	1e-15	78.5	3	2800.34	2800.33	0.0044	1.57124
	b18	pepb18a5	20140307_103_1_E03_Col-22-3-1	10590	29.9	GPMSLVSQTTSLYSGVFSYCLPSFR	C20:+57.02146 - P2:+15.99491	1.8e-09	49.3	3	2801.32	2800.33	0.991	353.887
	b18	pepb18a5	20140307_103_1_F01_Col-22-1-2	10766	28.89	GPMSLVSQTTSLYSGVFSYCLPSFR	C20:+57.02146 - P2:+15.99491	8.4e-14	63.5	3	2800.34	2800.33	0.0029	1.03559
	b18	pepb18a5	20140307_103_1_F02_Col-22-2-2	10327	28.89	GPMSLVSQTTSLYSGVFSYCLPSFR	C20:+57.02146 - P2:+15.99491	2e-12	67.8	3	2800.34	2800.33	0.0026	0.928461
	b18	pepb18a5	20140307_103_1_F03_Col-22-3-2	10533	28.87	GPMSLVSQTTSLYSGVFSYCLPSFR	C20:+57.02146 - P2:+15.99491	1.5e-09	58.6	3	2800.33	2800.33	0.0022	0.785621
	b18	pepb18a5	20140307_103_1_F03_Col-22-3-2	10978	30.26	GPMSLVSQTTSLYSGVFSYCLPSFR	C20:+57.02146 - P2:+15.99491	3.4e-08	46.8	3	2801.36	2800.33	1.031	368.171
	b18	pepb18a5	20140307_103_1_G01_Col-22-1-3	9869	30.43	GPMSLVSQTTSLYSGVFSYCLPSFR	C20:+57.02146 - P2:+15.99491	2.8e-06	38.6	3	2801.37	2800.33	1.035	369.599
	b18	pepb18a5	20140307_103_1_G01_Col-22-1-3	9451	28.96	GPMSLVSQTTSLYSGVFSYCLPSFR	C20:+57.02146 - P2:+15.99491	2.6e-08	46.3	3	2800.34	2800.33	0.0068	2.42828
	b18	pepb18a5	20140307_103_1_G02_Col-22-2-3	9976	28.86	GPMSLVSQTTSLYSGVFSYCLPSFR	C20:+57.02146 - P2:+15.99491	6e-14	67.3	3	2800.34	2800.33	0.0077	2.74967
	b18	pepb18a5	20140307_103_1_G03_Col-22-3-3	8609	28.94	GPMSLVSQTTSLYSGVFSYCLPSFR	C20:+57.02146 - P2:+15.99491	8.2e-10	55.2	3	2800.33	2800.33	0.0024	0.857041
	b18	pepb18a5	20140307_103_1_G03_Col-22-3-3	8977	30.35	GPMSLVSQTTSLYSGVFSYCLPSFR	C20:+57.02146 - P2:+15.99491	0.0002	28	3	2801.37	2800.33	1.033	368.885
	b18	pepb18a8	20140307_103_1_E02_Col-22-2-1	4619	16.04	IGIAPEPCN	C8:+57.02146	0.00094	24.6	2	970.465	970.467	-0.0015	-1.54565
	b18	pepb18a8	20140307_103_1_F02_Col-22-2-2	5321	16.09	IGIAPEPCN	C8:+57.02146	0.0019	24.7	2	970.466	970.467	-0.0006	-0.618259
	b18	pepb18b11	20140307_103_1_E01_Col-22-1-1	6640	20.58	ILFDVPNSR		0.0096	29.2	2	1060.58	1060.58	0.0014	1.32003
	b18	pepb18b11	20140307_103_1_E01_Col-22-1-1	6933	21.25	ILFDVPNSR		0.0057	28	2	1060.58	1060.58	0.0052	4.90298
	b18	pepb18b11	20140307_103_1_E03_Col-22-3-1	7147	21.21	ILFDVPNSR		0.0092	29.1	2	1060.58	1060.58	0.0014	1.32003
	b18	pepb18b11	20140307_103_1_E03_Col-22-3-1	6521	19.85	ILFDVPNSR		0.0017	32.9	2	1060.58	1060.58	0	0
	b18	pepb18b11	20140307_103_1_F01_Col-22-1-2	7175	19.82	ILFDVPNSR		0.004	28.1	2	1060.58	1060.58	0.0001	0.0942881
	b18	pepb18b11	20140307_103_1_F03_Col-22-3-2	7133	19.83	ILFDVPNSR		0.0042	32.8	2	1060.58	1060.58	0.0002	0.188576
	b18	pepb18b11	20140307_103_1_G01_Col-22-1-3	6397	20.05	ILFDVPNSR		0.0043	27.9	2	1060.58	1060.58	0.0036	3.39437
	b18	pepb18b11	20140307_103_1_G02_Col-22-2-3	6696	20.03	ILFDVPNSR		0.0023	32.9	2	1060.58	1060.58	-0.0001	-0.0942881
	b18	pepb18b16	20140307_103_1_E01_Col-22-1-1	6365	19.95	ITLHMTSLDLK		0.0089	30.8	3	1271.7	1271.7	-0.0001	-0.0786347
	b18	pepb18b16	20140307_103_1_E01_Col-22-1-1	6373	19.97	ITLHMTSLDLK		2.9e-10	61.7	2	1271.7	1271.7	0.0006	0.471808
	b18	pepb18b16	20140307_103_1_E02_Col-22-2-1	6343	20.09	ITLHMTSLDLK		1.1e-06	46.3	2	1271.7	1271.7	-0.0004	-0.314539
	b18	pepb18b16	20140307_103_1_E02_Col-22-2-1	6256	19.88	ITLHMTSLDLK		0.0035	28.9	3	1271.7	1271.7	-0.0007	-0.550443
	b18	pepb18b16	20140307_103_1_E03_Col-22-3-1	6595	20.01	ITLHMTSLDLK		6.5e-07	49.5	2	1271.7	1271.7	0.0004	0.314539
	b18	pepb18b16	20140307_103_1_E03_Col-22-3-1	6822	20.5	ITLHMTSLDLK		0.00082	27.6	3	1271.7	1271.7	-0.0024	-1.88723
	b18	pepb18b16	20140307_103_1_E03_Col-22-3-1	6503	19.82	ITLHMTSLDLK		0.0027	28.8	3	1271.7	1271.7	0.0001	0.0786347
	b18	pepb18b16	20140307_103_1_F01_Col-22-1-2	7211	19.89	ITLHMTSLDLK		2.8e-06	50.7	2	1271.7	1271.7	0.0001	0.0786347
	b18	pepb18b16	20140307_103_1_F02_Col-22-2-2	6915	19.94	ITLHMTSLDLK		0.00048	32.1	2	1271.7	1271.7	-0.0003	-0.235904
	b18	pepb18b16	20140307_103_1_F02_Col-22-2-2	6914	19.94	ITLHMTSLDLK		0.007	30.8	3	1271.7	1271.7	-0.0015	-1.17952
	b18	pepb18b16	20140307_103_1_F03_Col-22-3-2	7137	19.84	ITLHMTSLDLK		1e-06	42.6	2	1271.7	1271.7	-0.0004	-0.314539
	b18	pepb18b16	20140307_103_1_F03_Col-22-3-2	7135	19.84	ITLHMTSLDLK		0.0093	30.8	3	1271.7	1271.7	-0.0028	-2.20177
	b18	pepb18b16	20140307_103_1_G01_Col-22-1-3	6428	20.14	ITLHMTSLDLK		0.0002	30.9	2	1271.71	1271.7	0.0025	1.96587
	b18	pepb18b16	20140307_103_1_G02_Col-22-2-3	6707	20.05	ITLHMTSLDLK		0.0011	30.8	3	1271.7	1271.7	-0.0016	-1.25816
	b18	pepb18b16	20140307_103_1_G02_Col-22-2-3	6716	20.07	ITLHMTSLDLK		2.2e-06	38.3	2	1271.7	1271.7	0	0
	b18	pepb18b17	20140307_103_1_E01_Col-22-1-1	4947	16.69	ITLHMTSLDLK	M5:+15.99491	0.0013	34.2	3	1287.7	1287.7	0.0006	0.465948
	b18	pepb18b17	20140307_103_1_E01_Col-22-1-1	4940	16.68	ITLHMTSLDLK	M5:+15.99491	1.3e-06	50.4	2	1287.7	1287.7	0.0019	1.4755
	b18	pepb18b17	20140307_103_1_E02_Col-22-2-1	4886	16.66	ITLHMTSLDLK	M5:+15.99491	0.00045	31.8	3	1287.7	1287.7	0.0016	1.24253
	b18	pepb18b17	20140307_103_1_E02_Col-22-2-1	4871	16.62	ITLHMTSLDLK	M5:+15.99491	0.00011	37.1	2	1287.7	1287.7	0.0015	1.16487
	b18	pepb18b17	20140307_103_1_E03_Col-22-3-1	5049	16.61	ITLHMTSLDLK	M5:+15.99491	2.3e-05	31.8	3	1287.7	1287.7	0.0001	0.077658
	b18	pepb18b17	20140307_103_1_E03_Col-22-3-1	5035	16.58	ITLHMTSLDLK	M5:+15.99491	0.00014	39.4	2	1287.7	1287.7	0.0009	0.698922
	b18	pepb18b17	20140307_103_1_F01_Col-22-1-2	5736	16.49	ITLHMTSLDLK	M5:+15.99491	0.00073	31.9	3	1287.7	1287.7	0.0015	1.16487
	b18	pepb18b17	20140307_103_1_F02_Col-22-2-2	5562	16.65	ITLHMTSLDLK	M5:+15.99491	2.2e-06	50.4	2	1287.7	1287.7	0.0017	1.32019
	b18	pepb18b17	20140307_103_1_F03_Col-22-3-2	5753	16.53	ITLHMTSLDLK	M5:+15.99491	0.0057	28.2	3	1287.7	1287.7	-0.0008	-0.621264
	b18	pepb18b17	20140307_103_1_F03_Col-22-3-2	5787	16.61	ITLHMTSLDLK	M5:+15.99491	8.1e-09	57.9	2	1287.7	1287.7	0.0004	0.310632
	b18	pepb18b17	20140307_103_1_G03_Col-22-3-3	4734	16.87	ITLHMTSLDLK	M5:+15.99491	0.0089	29.4	2	1287.7	1287.7	0.0013	1.00955
	b18	pepb18a9	20140307_103_1_E01_Col-22-1-1	5432	17.79	LGLLGQPK		0.0077	28.8	2	825.518	825.52	-0.0019	-2.30158
	b18	pepb18b12	20140307_103_1_E02_Col-22-2-1	8291	24.83	LPMENTLIHSSAGTLTCLSMAGIR	C17:+57.02146	1e-15	86.7	2	2573.3	2573.29	0.011	4.27469
	b18	pepb18b12	20140307_103_1_E02_Col-22-2-1	8239	24.7	LPMENTLIHSSAGTLTCLSMAGIR	C17:+57.02146	2.4e-13	79.1	3	2573.3	2573.29	0.0071	2.75912
	b18	pepb18b12	20140307_103_1_E03_Col-22-3-1	8611	24.61	LPMENTLIHSSAGTLTCLSMAGIR	C17:+57.02146	1e-15	86.5	2	2573.3	2573.29	0.01	3.88608
	b18	pepb18b12	20140307_103_1_E03_Col-22-3-1	8541	24.44	LPMENTLIHSSAGTLTCLSMAGIR	C17:+57.02146	1.4e-13	69	3	2573.3	2573.29	0.0075	2.91456
	b18	pepb18b12	20140307_103_1_F01_Col-22-1-2	9141	24.53	LPMENTLIHSSAGTLTCLSMAGIR	C17:+57.02146	1e-15	79.1	3	2573.29	2573.29	0.0048	1.86532
	b18	pepb18b12	20140307_103_1_F02_Col-22-2-2	8813	24.67	LPMENTLIHSSAGTLTCLSMAGIR	C17:+57.02146	1e-15	69	3	2573.3	2573.29	0.0082	3.18658
	b18	pepb18b12	20140307_103_1_F03_Col-22-3-2	9038	24.65	LPMENTLIHSSAGTLTCLSMAGIR	C17:+57.02146	1e-15	69.5	3	2573.29	2573.29	0.0017	0.660633
	b18	pepb18b12	20140307_103_1_G01_Col-22-1-3	8109	24.85	LPMENTLIHSSAGTLTCLSMAGIR	C17:+57.02146	4.9e-08	48.9	3	2573.29	2573.29	0.0002	0.0777216
	b18	pepb18b12	20140307_103_1_G03_Col-22-3-3	7372	24.94	LPMENTLIHSSAGTLTCLSMAGIR	C17:+57.02146	3.7e-09	50.7	3	2573.29	2573.29	0.0041	1.59329
	b18	pepb18b13	20140307_103_1_E01_Col-22-1-1	7787	23.27	LPMENTLIHSSAGTLTCLSMAGIR	C17:+57.02146 - M3:+15.99491	1e-15	65.1	3	2589.28	2589.28	0.0006	0.231724
	b18	pepb18b13	20140307_103_1_E01_Col-22-1-1	8066	23.95	LPMENTLIHSSAGTLTCLSMAGIR	C17:+57.02146 - M3:+15.99491	2.9e-08	48.9	3	2589.29	2589.28	0.0065	2.51035
	b18	pepb18b13	20140307_103_1_E02_Col-22-2-1	7971	24	LPMENTLIHSSAGTLTCLSMAGIR	C17:+57.02146 - M3:+15.99491	5.5e-05	35.3	3	2589.29	2589.28	0.0049	1.89242
	b18	pepb18b13	20140307_103_1_E02_Col-22-2-1	7699	23.32	LPMENTLIHSSAGTLTCLSMAGIR	C17:+57.02146 - M3:+15.99491	3.5e-12	59.7	3	2589.29	2589.28	0.0033	1.27448
	b18	pepb18b13	20140307_103_1_E03_Col-22-3-1	8370	24.04	LPMENTLIHSSAGTLTCLSMAGIR	C17:+57.02146 - M3:+15.99491	9.7e-10	48.2	3	2589.29	2589.28	0.0077	2.9738
	b18	pepb18b13	20140307_103_1_E03_Col-22-3-1	8011	23.19	LPMENTLIHSSAGTLTCLSMAGIR	C17:+57.02146 - M3:+15.99491	4.7e-15	66.7	3	2589.28	2589.28	0.0011	0.424828
	b18	pepb18b13	20140307_103_1_F01_Col-22-1-2	8636	23.28	LPMENTLIHSSAGTLTCLSMAGIR	C17:+57.02146 - M3:+15.99491	1.5e-10	58.2	3	2589.29	2589.28	0.0025	0.965518
	b18	pepb18b13	20140307_103_1_F02_Col-22-2-2	8296	23.33	LPMENTLIHSSAGTLTCLSMAGIR	C17:+57.02146 - M3:+15.99491	2.2e-15	69.8	3	2589.29	2589.28	0.0017	0.656552
	b18	pepb18b13	20140307_103_1_F03_Col-22-3-2	8516	23.28	LPMENTLIHSSAGTLTCLSMAGIR	C17:+57.02146 - M3:+15.99491	1.2e-15	59.4	3	2589.28	2589.28	0.0005	0.193104
	b18	pepb18b13	20140307_103_1_G01_Col-22-1-3	7628	23.47	LPMENTLIHSSAGTLTCLSMAGIR	C17:+57.02146 - M3:+15.99491	1.3e-08	45.7	3	2589.28	2589.28	0.0005	0.193104
	b18	pepb18b13	20140307_103_1_G02_Col-22-2-3	8021	23.39	LPMENTLIHSSAGTLTCLSMAGIR	C17:+57.02146 - M3:+15.99491	4.4e-13	65.7	3	2589.29	2589.28	0.0031	1.19724
	b18	pepb18b13	20140307_103_1_G03_Col-22-3-3	6889	23.45	LPMENTLIHSSAGTLTCLSMAGIR	C17:+57.02146 - M3:+15.99491	7e-09	40.9	3	2589.28	2589.28	0.0004	0.154483
	b18	pepb18b14	20140307_103_1_E01_Col-22-1-1	7298	22.11	LPMENTLIHSSAGTLTCLSMAGIR	C17:+57.02146 - M3:+15.99491 - M20:+15.99491	4.5e-11	56.3	3	2605.28	2605.28	0.0033	1.26666
	b18	pepb18b14	20140307_103_1_E01_Col-22-1-1	7662	22.98	LPMENTLIHSSAGTLTCLSMAGIR	C17:+57.02146 - M3:+15.99491 - M20:+15.99491	0.0046	28.4	3	2605.29	2605.28	0.008	3.07069
	b18	pepb18b14	20140307_103_1_E02_Col-22-2-1	7176	22.04	LPMENTLIHSSAGTLTCLSMAGIR	C17:+57.02146 - M3:+15.99491 - M20:+15.99491	6e-12	62	3	2605.28	2605.28	0.0041	1.57373
	b18	pepb18b14	20140307_103_1_E03_Col-22-3-1	7527	22.08	LPMENTLIHSSAGTLTCLSMAGIR	C17:+57.02146 - M3:+15.99491 - M20:+15.99491	1e-15	73.1	3	2605.29	2605.28	0.0076	2.91715
	b18	pepb18b14	20140307_103_1_F01_Col-22-1-2	8154	22.09	LPMENTLIHSSAGTLTCLSMAGIR	C17:+57.02146 - M3:+15.99491 - M20:+15.99491	1.9e-13	62.7	3	2605.28	2605.28	0.0044	1.68888
	b18	pepb18b14	20140307_103_1_F02_Col-22-2-2	7856	22.22	LPMENTLIHSSAGTLTCLSMAGIR	C17:+57.02146 - M3:+15.99491 - M20:+15.99491	7.5e-14	67.5	3	2605.28	2605.28	0.0025	0.95959
	b18	pepb18b14	20140307_103_1_F03_Col-22-3-2	8007	21.97	LPMENTLIHSSAGTLTCLSMAGIR	C17:+57.02146 - M3:+15.99491 - M20:+15.99491	1.2e-11	63.5	3	2605.28	2605.28	0.0012	0.460603
	b18	pepb18b14	20140307_103_1_G01_Col-22-1-3	7181	22.22	LPMENTLIHSSAGTLTCLSMAGIR	C17:+57.02146 - M3:+15.99491 - M20:+15.99491	1.5e-11	56.5	3	2605.28	2605.28	-0.0011	-0.42222
	b18	pepb18b14	20140307_103_1_G02_Col-22-2-3	7545	22.15	LPMENTLIHSSAGTLTCLSMAGIR	C17:+57.02146 - M3:+15.99491 - M20:+15.99491	6.2e-13	65.5	3	2605.28	2605.28	0.0049	1.8808
	b18	pepb18b14	20140307_103_1_G03_Col-22-3-3	6501	22.28	LPMENTLIHSSAGTLTCLSMAGIR	C17:+57.02146 - M3:+15.99491 - M20:+15.99491	2.1e-13	61.8	3	2605.28	2605.28	0.0034	1.30504
	b18	pepb18b13	20140307_103_1_E01_Col-22-1-1	7813	23.34	LPMENTLIHSSAGTLTCLSMAGIR	C17:+57.02146 - P2:+15.99491	1.4e-15	76.1	2	2589.29	2589.28	0.0063	2.43311
	b18	pepb18b13	20140307_103_1_E03_Col-22-3-1	8027	23.23	LPMENTLIHSSAGTLTCLSMAGIR	C17:+57.02146 - P2:+15.99491	1e-15	89.8	2	2589.3	2589.28	0.017	6.56552
	b18	pepb18b19	20140307_103_1_E01_Col-22-1-1	9582	27.91	QNANAVLNVIANLQQQNLR		5.7e-06	46.3	2	2122.14	2121.15	0.988	465.784
	b18	pepb18b19	20140307_103_1_E01_Col-22-1-1	9255	27.03	QNANAVLNVIANLQQQNLR		2e-11	74.9	2	2121.16	2121.15	0.0048	2.26292
	b18	pepb18b19	20140307_103_1_E01_Col-22-1-1	11100	32.34	QNANAVLNVIANLQQQNLR		0.001	27	3	2121.15	2121.15	-0.0034	-1.6029
	b18	pepb18b19	20140307_103_1_E01_Col-22-1-1	9817	28.55	QNANAVLNVIANLQQQNLR		0.0005	38.8	3	2122.15	2121.15	0.998	470.499
	b18	pepb18b19	20140307_103_1_E01_Col-22-1-1	9569	27.88	QNANAVLNVIANLQQQNLR		5.1e-07	50.3	3	2122.14	2121.15	0.991	467.199
	b18	pepb18b19	20140307_103_1_E01_Col-22-1-1	9253	27.03	QNANAVLNVIANLQQQNLR		3.1e-10	59.6	3	2121.15	2121.15	-0.0012	-0.56573
	b18	pepb18b19	20140307_103_1_E01_Col-22-1-1	11818	34.52	QNANAVLNVIANLQQQNLR		0.0016	21.5	3	2121.16	2121.15	0.003	1.41433
	b18	pepb18b19	20140307_103_1_E01_Col-22-1-1	9254	27.03	QNANAVLNVIANLQQQNLR		6.8e-12	69.1	3	2121.15	2121.15	0.0016	0.754307
	b18	pepb18b19	20140307_103_1_E02_Col-22-2-1	9366	27.75	QNANAVLNVIANLQQQNLR		4.7e-05	40.2	3	2122.14	2121.15	0.989	466.256
	b18	pepb18b19	20140307_103_1_E02_Col-22-2-1	9121	27.06	QNANAVLNVIANLQQQNLR		8.7e-09	59.6	3	2121.15	2121.15	-0.0022	-1.03717
	b18	pepb18b19	20140307_103_1_E02_Col-22-2-1	9136	27.11	QNANAVLNVIANLQQQNLR		1.5e-14	84.4	2	2121.15	2121.15	0.0012	0.56573
	b18	pepb18b19	20140307_103_1_E03_Col-22-3-1	11958	33.96	QNANAVLNVIANLQQQNLR		1.7e-07	41	3	2121.15	2121.15	-0.0039	-1.83862
	b18	pepb18b19	20140307_103_1_E03_Col-22-3-1	9765	27.6	QNANAVLNVIANLQQQNLR		0.00054	34.8	3	2122.14	2121.15	0.99	466.727
	b18	pepb18b19	20140307_103_1_E03_Col-22-3-1	11100	31.38	QNANAVLNVIANLQQQNLR		4.5e-06	40.8	3	2121.15	2121.15	-0.0014	-0.660018
	b18	pepb18b19	20140307_103_1_E03_Col-22-3-1	10223	28.86	QNANAVLNVIANLQQQNLR		0.0083	33.1	2	2122.15	2121.15	0.993	468.142
	b18	pepb18b19	20140307_103_1_E03_Col-22-3-1	9516	26.92	QNANAVLNVIANLQQQNLR		1.1e-08	62.3	3	2121.15	2121.15	-0.0029	-1.36718
	b18	pepb18b19	20140307_103_1_E03_Col-22-3-1	11412	32.29	QNANAVLNVIANLQQQNLR		1.4e-08	47.3	3	2121.15	2121.15	-0.0005	-0.235721
	b18	pepb18b19	20140307_103_1_E03_Col-22-3-1	12158	34.64	QNANAVLNVIANLQQQNLR		0.0037	21.1	3	2121.15	2121.15	-0.0053	-2.49864
	b18	pepb18b19	20140307_103_1_E03_Col-22-3-1	10054	28.39	QNANAVLNVIANLQQQNLR		1.2e-05	47.7	3	2121.15	2121.15	-0.0038	-1.79148
	b18	pepb18b19	20140307_103_1_E03_Col-22-3-1	9524	26.94	QNANAVLNVIANLQQQNLR		2.3e-12	74.7	2	2121.16	2121.15	0.0034	1.6029
	b18	pepb18b19	20140307_103_1_E03_Col-22-3-1	10301	29.08	QNANAVLNVIANLQQQNLR		0.0013	38	3	2122.14	2121.15	0.988	465.784
	b18	pepb18b19	20140307_103_1_F01_Col-22-1-2	10388	27.83	QNANAVLNVIANLQQQNLR		3.5e-06	43.7	2	2122.15	2121.15	0.992	467.67
	b18	pepb18b19	20140307_103_1_F01_Col-22-1-2	420	1.5	QNANAVLNVIANLQQQNLR		0.0032	20.2	3	2121.15	2121.15	-0.0037	-1.74433
	b18	pepb18b19	20140307_103_1_F01_Col-22-1-2	10051	26.9	QNANAVLNVIANLQQQNLR		2e-08	56.2	3	2121.15	2121.15	0.0019	0.895739
	b18	pepb18b19	20140307_103_1_F01_Col-22-1-2	10062	26.93	QNANAVLNVIANLQQQNLR		4.5e-14	72.7	2	2121.16	2121.15	0.0033	1.55576
	b18	pepb18b19	20140307_103_1_F01_Col-22-1-2	10298	27.58	QNANAVLNVIANLQQQNLR		0.00046	34.3	3	2122.14	2121.15	0.988	465.784
	b18	pepb18b19	20140307_103_1_F01_Col-22-1-2	42	0.12	QNANAVLNVIANLQQQNLR		0.0091	21.1	3	2121.15	2121.15	-0.0028	-1.32004
	b18	pepb18b19	20140307_103_1_F02_Col-22-2-2	9931	27.72	QNANAVLNVIANLQQQNLR		6.4e-05	37.2	3	2122.14	2121.15	0.989	466.256
	b18	pepb18b19	20140307_103_1_F02_Col-22-2-2	9691	27.03	QNANAVLNVIANLQQQNLR		3.7e-10	53.7	3	2121.16	2121.15	0.0047	2.21578
	b18	pepb18b19	20140307_103_1_F02_Col-22-2-2	10	0.03	QNANAVLNVIANLQQQNLR		0.0034	20.4	3	2121.17	2121.15	0.019	8.95739
	b18	pepb18b19	20140307_103_1_F02_Col-22-2-2	9699	27.06	QNANAVLNVIANLQQQNLR		4.5e-14	75.9	2	2121.16	2121.15	0.0054	2.54579
	b18	pepb18b19	20140307_103_1_F03_Col-22-3-2	200	0.69	QNANAVLNVIANLQQQNLR		1.2e-06	36.4	3	2121.15	2121.15	0.0001	0.0471442
	b18	pepb18b19	20140307_103_1_F03_Col-22-3-2	1488	5.4	QNANAVLNVIANLQQQNLR		0.0023	22.3	3	2121.15	2121.15	0.0019	0.895739
	b18	pepb18b19	20140307_103_1_F03_Col-22-3-2	1146	4.06	QNANAVLNVIANLQQQNLR		0.00043	22.9	3	2121.15	2121.15	-0.0017	-0.801451
	b18	pepb18b19	20140307_103_1_F03_Col-22-3-2	394	1.36	QNANAVLNVIANLQQQNLR		6.3e-10	41.9	3	2121.15	2121.15	-0.0001	-0.0471442
	b18	pepb18b19	20140307_103_1_F03_Col-22-3-2	5	0.02	QNANAVLNVIANLQQQNLR		9.8e-07	36.7	3	2121.17	2121.15	0.016	7.54307
	b18	pepb18b19	20140307_103_1_F03_Col-22-3-2	1655	6.08	QNANAVLNVIANLQQQNLR		0.00013	28.9	3	2121.15	2121.15	0.001	0.471442
	b18	pepb18b19	20140307_103_1_F03_Col-22-3-2	777	2.71	QNANAVLNVIANLQQQNLR		2.9e-06	38.6	3	2121.15	2121.15	-0.0033	-1.55576
	b18	pepb18b19	20140307_103_1_F03_Col-22-3-2	1319	4.73	QNANAVLNVIANLQQQNLR		3.7e-05	24.9	3	2121.15	2121.15	0.0003	0.141433
	b18	pepb18b19	20140307_103_1_F03_Col-22-3-2	968	3.38	QNANAVLNVIANLQQQNLR		5.4e-09	41.9	3	2121.15	2121.15	-0.0003	-0.141433
	b18	pepb18b19	20140307_103_1_F03_Col-22-3-2	9894	26.98	QNANAVLNVIANLQQQNLR		6.2e-11	59.6	3	2121.16	2121.15	0.0031	1.46147
	b18	pepb18b19	20140307_103_1_F03_Col-22-3-2	587	2.04	QNANAVLNVIANLQQQNLR		4.3e-05	31	3	2121.15	2121.15	-0.0007	-0.330009
	b18	pepb18b19	20140307_103_1_F03_Col-22-3-2	2078	7.51	QNANAVLNVIANLQQQNLR		8.9e-07	36.6	3	2121.14	2121.15	-0.0098	-4.62013
	b18	pepb18b19	20140307_103_1_F03_Col-22-3-2	10217	27.92	QNANAVLNVIANLQQQNLR		5.5e-07	47.8	2	2122.15	2121.15	0.996	469.556
	b18	pepb18b19	20140307_103_1_F03_Col-22-3-2	9901	27	QNANAVLNVIANLQQQNLR		6e-15	79.6	2	2121.16	2121.15	0.0085	4.00726
	b18	pepb18b19	20140307_103_1_G01_Col-22-1-3	8893	27.16	QNANAVLNVIANLQQQNLR		1.6e-11	64.8	2	2121.16	2121.15	0.0073	3.44152
	b18	pepb18b19	20140307_103_1_G01_Col-22-1-3	8883	27.12	QNANAVLNVIANLQQQNLR		1.2e-08	50	3	2121.16	2121.15	0.0037	1.74433
	b18	pepb18b19	20140307_103_1_G02_Col-22-2-3	9350	27.03	QNANAVLNVIANLQQQNLR		6.5e-11	62.3	3	2121.15	2121.15	0.0013	0.612874
	b18	pepb18b19	20140307_103_1_G02_Col-22-2-3	9596	27.73	QNANAVLNVIANLQQQNLR		0.0013	31.4	3	2122.14	2121.15	0.989	466.256
	b18	pepb18b19	20140307_103_1_G02_Col-22-2-3	9686	28	QNANAVLNVIANLQQQNLR		1.5e-06	40.2	3	2122.14	2121.15	0.99	466.727
	b18	pepb18b19	20140307_103_1_G02_Col-22-2-3	9352	27.04	QNANAVLNVIANLQQQNLR		1.3e-15	76.1	2	2121.16	2121.15	0.0064	3.01723
	b18	pepb18b19	20140307_103_1_G03_Col-22-3-3	8091	27.13	QNANAVLNVIANLQQQNLR		3.6e-13	61.7	2	2121.16	2121.15	0.0069	3.25295
	b18	pepb18b19	20140307_103_1_G03_Col-22-3-3	8089	27.12	QNANAVLNVIANLQQQNLR		5.4e-10	56.9	3	2121.15	2121.15	0.0003	0.141433
	b18	pepb18b18	20140307_103_1_E01_Col-22-1-1	10559	30.7	QNANAVLNVIANLQQQNLR	Q1:-17.02655	4.2e-15	69.1	2	2104.14	2104.13	0.011	5.22782
	b18	pepb18b18	20140307_103_1_E01_Col-22-1-1	10561	30.71	QNANAVLNVIANLQQQNLR	Q1:-17.02655	1.1e-12	60.9	3	2104.13	2104.13	0.0043	2.0436
	b18	pepb18b18	20140307_103_1_E02_Col-22-2-1	10324	30.69	QNANAVLNVIANLQQQNLR	Q1:-17.02655	1.8e-09	48.8	3	2104.12	2104.13	-0.0021	-0.998039
	b18	pepb18b18	20140307_103_1_E02_Col-22-2-1	10331	30.71	QNANAVLNVIANLQQQNLR	Q1:-17.02655	2.3e-13	64.6	2	2104.13	2104.13	0.0087	4.13473
	b18	pepb18b18	20140307_103_1_E03_Col-22-3-1	11196	31.66	QNANAVLNVIANLQQQNLR	Q1:-17.02655	6.2e-07	41.2	3	2105.12	2104.13	0.989	470.029
	b18	pepb18b18	20140307_103_1_E03_Col-22-3-1	10899	30.77	QNANAVLNVIANLQQQNLR	Q1:-17.02655	3.6e-12	60.9	3	2104.13	2104.13	0.0034	1.61587
	b18	pepb18b18	20140307_103_1_E03_Col-22-3-1	10892	30.75	QNANAVLNVIANLQQQNLR	Q1:-17.02655	1.8e-14	70.1	2	2104.14	2104.13	0.011	5.22782
	b18	pepb18b18	20140307_103_1_E03_Col-22-3-1	11125	31.45	QNANAVLNVIANLQQQNLR	Q1:-17.02655	0.0003	30.4	2	2105.13	2104.13	1.002	476.207
	b18	pepb18b18	20140307_103_1_F01_Col-22-1-2	11403	30.79	QNANAVLNVIANLQQQNLR	Q1:-17.02655	1.7e-14	65.4	2	2104.13	2104.13	0.0038	1.80598
	b18	pepb18b18	20140307_103_1_F01_Col-22-1-2	11417	30.83	QNANAVLNVIANLQQQNLR	Q1:-17.02655	4.4e-13	56.7	3	2104.13	2104.13	0.0016	0.760411
	b18	pepb18b18	20140307_103_1_F02_Col-22-2-2	10954	30.84	QNANAVLNVIANLQQQNLR	Q1:-17.02655	7.1e-13	64.7	2	2104.14	2104.13	0.011	5.22782
	b18	pepb18b18	20140307_103_1_F02_Col-22-2-2	10948	30.82	QNANAVLNVIANLQQQNLR	Q1:-17.02655	4.5e-12	53.2	3	2104.13	2104.13	0.0021	0.998039
	b18	pepb18b18	20140307_103_1_F03_Col-22-3-2	11121	30.75	QNANAVLNVIANLQQQNLR	Q1:-17.02655	1e-12	60.8	3	2104.13	2104.13	0.0001	0.0475257
	b18	pepb18b18	20140307_103_1_F03_Col-22-3-2	11111	30.72	QNANAVLNVIANLQQQNLR	Q1:-17.02655	3.6e-11	60.8	2	2104.14	2104.13	0.013	6.17834
	b18	pepb18b18	20140307_103_1_G01_Col-22-1-3	9980	30.85	QNANAVLNVIANLQQQNLR	Q1:-17.02655	5.7e-08	30.6	2	2104.13	2104.13	0.0058	2.75649
	b18	pepb18b18	20140307_103_1_G02_Col-22-2-3	10587	30.81	QNANAVLNVIANLQQQNLR	Q1:-17.02655	1.2e-13	56.9	3	2104.13	2104.13	0.0017	0.807936
	b18	pepb18b18	20140307_103_1_G02_Col-22-2-3	10582	30.79	QNANAVLNVIANLQQQNLR	Q1:-17.02655	1.2e-14	65.4	2	2104.12	2104.13	-0.0033	-1.56835
	b18	pepb18b21	20140307_103_1_E01_Col-22-1-1	11003	32.06	QNANAVLNVIANLQQQNLRILFDVPNSR		0.008	24.4	3	3162.72	3162.71	0.01	3.16184
	b18	pepb18b21	20140307_103_1_E02_Col-22-2-1	10723	31.94	QNANAVLNVIANLQQQNLRILFDVPNSR		6.7e-06	33.8	3	3162.72	3162.71	0.0092	2.90889
	b18	pepb18b21	20140307_103_1_E03_Col-22-3-1	11334	32.06	QNANAVLNVIANLQQQNLRILFDVPNSR		8.2e-06	37.7	3	3162.73	3162.71	0.012	3.79421
	b18	pepb18b22	20140307_103_1_E01_Col-22-1-1	6962	21.32	SFYFSGSLK		0.0046	21.5	2	1035.52	1035.52	0.002	1.93141
	b18	pepb18b22	20140307_103_1_E01_Col-22-1-1	6665	20.63	SFYFSGSLK		0.00058	24.9	2	1035.52	1035.52	0.0006	0.579422
	b18	pepb18b22	20140307_103_1_E02_Col-22-2-1	6568	20.6	SFYFSGSLK		0.008	21.5	2	1035.52	1035.52	0.002	1.93141
	b18	pepb18b22	20140307_103_1_E03_Col-22-3-1	6835	20.53	SFYFSGSLK		0.0071	21.4	2	1035.52	1035.52	0.0006	0.579422
	b18	pepb18b22	20140307_103_1_E03_Col-22-3-1	7146	21.21	SFYFSGSLK		0.0044	21.5	2	1035.51	1035.52	-0.0003	-0.289711
	b18	pepb18b22	20140307_103_1_F02_Col-22-2-2	7219	20.68	SFYFSGSLK		0.0046	21.4	2	1035.52	1035.52	0.0013	1.25541
	b18	pepb18b22	20140307_103_1_F03_Col-22-3-2	7451	20.61	SFYFSGSLK		0.0069	21.5	2	1035.52	1035.52	0.0032	3.09025
	b18	pepb18b22	20140307_103_1_G03_Col-22-3-3	6060	20.94	SFYFSGSLK		0.00052	24.8	2	1035.52	1035.52	0.0003	0.289711
	b18	pepb18b23	20140307_103_1_G03_Col-22-3-3	7390	25	SFYFSGSLKLGLLGQPK		9.8e-05	34.6	3	1842.02	1842.02	-0.0009	-0.488595
	b18	pepb18b23	20140307_103_1_G03_Col-22-3-3	7411	25.05	SFYFSGSLKLGLLGQPK		0.005	24	2	1842.02	1842.02	0.0056	3.04015
	Data from rosettes of 6 week-old Col0 plants (experiment 2, Hervé, Duruflé et al., 2016)
	b27	pepb27a1	20151009_141_C07_R22_1_col	17979	64.98	DTCATAAPDGSDDLSIIPINAK	C3:+57.02146	9.9e-05	32.9	2	2245.07	2245.07	0.0046	2.04894
	b27	pepb27a2	20151009_141_C07_R22_1_col	12995	50.36	FAQPVYEAIR		2.3e-07	40	2	1193.63	1193.63	-0.0006	-0.502668
	b27	pepb27a2	20151009_141_C08_R22_2_col	13072	49.96	FAQPVYEAIR		5.2e-06	38.7	2	1193.63	1193.63	0.0008	0.670223
	b27	pepb27a2	20151009_141_C08_R22_2_col	13287	50.65	FAQPVYEAIR		5.2e-07	40	2	1193.63	1193.63	-0.001	-0.837779
	b27	pepb27a2	20151009_141_C09_R22_3_col	12608	49.71	FAQPVYEAIR		1.7e-07	38.7	2	1193.63	1193.63	0.0009	0.754001
	b27	pepb27a3	20151009_141_C07_R22_1_col	19950	70.9	FAQPVYEAIRDEFR		3.6e-05	34.4	2	1740.88	1740.87	0.0061	3.50399
	b27	pepb27a3	20151009_141_C07_R22_1_col	20179	71.58	FAQPVYEAIRDEFR		8.8e-08	51.9	2	1740.87	1740.87	-0.0006	-0.344655
	b27	pepb27a3	20151009_141_C07_R22_1_col	20128	71.41	FAQPVYEAIRDEFR		0.0017	30.8	3	1740.88	1740.87	0.0049	2.81468
	b27	pepb27a3	20151009_141_C07_R22_1_col	20351	72.1	FAQPVYEAIRDEFR		0.00011	33.5	3	1740.87	1740.87	0.0004	0.22977
	b27	pepb27a3	20151009_141_C07_R22_1_col	19900	70.75	FAQPVYEAIRDEFR		0.00067	30.5	3	1740.87	1740.87	-0.0006	-0.344655
	b27	pepb27a3	20151009_141_C08_R22_2_col	20273	71.3	FAQPVYEAIRDEFR		6.3e-05	33.6	3	1740.87	1740.87	0.0004	0.22977
	b27	pepb27a3	20151009_141_C08_R22_2_col	20493	71.98	FAQPVYEAIRDEFR		0.0065	29.4	3	1740.87	1740.87	0.0033	1.8956
	b27	pepb27a3	20151009_141_C08_R22_2_col	20323	71.45	FAQPVYEAIRDEFR		1.5e-10	62.8	2	1740.87	1740.87	0.0013	0.746753
	b27	pepb27a3	20151009_141_C08_R22_2_col	20040	70.61	FAQPVYEAIRDEFR		0.0028	29.6	3	1740.87	1740.87	0	0
	b27	pepb27a3	20151009_141_C08_R22_2_col	20095	70.76	FAQPVYEAIRDEFR		7.6e-05	33.4	2	1740.87	1740.87	0.0031	1.78072
	b27	pepb27a3	20151009_141_C09_R22_3_col	19271	69.56	FAQPVYEAIRDEFR		0.0019	28.9	2	1740.87	1740.87	0.0003	0.172328
	b27	pepb27a3	20151009_141_C09_R22_3_col	19484	70.2	FAQPVYEAIRDEFR		3.5e-05	37	3	1740.88	1740.87	0.0066	3.79121
	b27	pepb27a3	20151009_141_C09_R22_3_col	19710	70.88	FAQPVYEAIRDEFR		0.00094	33.6	3	1740.87	1740.87	0.0013	0.746753
	b27	pepb27a3	20151009_141_C09_R22_3_col	19928	71.56	FAQPVYEAIRDEFR		0.0013	30.9	3	1740.87	1740.87	0.0008	0.45954
	b27	pepb27a3	20151009_141_C09_R22_3_col	19257	69.53	FAQPVYEAIRDEFR		9.9e-08	44.9	3	1740.88	1740.87	0.0043	2.47003
	b27	pepb27a4	20151009_141_C07_R22_1_col	28181	100.25	GPMSLVSQTTSLYSGVFSYCLPSFR	C20:+57.02146	1.5e-15	79.8	3	2784.34	2784.34	0.0043	1.54435
	b27	pepb27a4	20151009_141_C07_R22_1_col	28347	100.9	GPMSLVSQTTSLYSGVFSYCLPSFR	C20:+57.02146	2.5e-08	31.8	2	2784.35	2784.34	0.0087	3.12462
	b27	pepb27a4	20151009_141_C07_R22_1_col	28236	100.46	GPMSLVSQTTSLYSGVFSYCLPSFR	C20:+57.02146	1.8e-15	78.5	3	2784.34	2784.34	0.0052	1.86759
	b27	pepb27a4	20151009_141_C07_R22_1_col	28792	102.66	GPMSLVSQTTSLYSGVFSYCLPSFR	C20:+57.02146	0.0021	24.3	3	2784.35	2784.34	0.0092	3.3042
	b27	pepb27a4	20151009_141_C07_R22_1_col	28067	99.78	GPMSLVSQTTSLYSGVFSYCLPSFR	C20:+57.02146	0.0017	28.1	3	2784.34	2784.34	0.004	1.43661
	b27	pepb27a4	20151009_141_C07_R22_1_col	28158	100.16	GPMSLVSQTTSLYSGVFSYCLPSFR	C20:+57.02146	3.6e-09	35.7	2	2784.33	2784.34	-0.0056	-2.01125
	b27	pepb27a4	20151009_141_C07_R22_1_col	31414	116.23	GPMSLVSQTTSLYSGVFSYCLPSFR	C20:+57.02146	1.8e-08	47	3	2784.34	2784.34	-0.001	-0.359152
	b27	pepb27a4	20151009_141_C07_R22_1_col	28575	101.8	GPMSLVSQTTSLYSGVFSYCLPSFR	C20:+57.02146	0.0054	31.7	3	2784.33	2784.34	-0.0076	-2.72955
	b27	pepb27a4	20151009_141_C07_R22_1_col	28988	103.43	GPMSLVSQTTSLYSGVFSYCLPSFR	C20:+57.02146	0.0056	21.5	3	2784.34	2784.34	0.0042	1.50844
	b27	pepb27a4	20151009_141_C08_R22_2_col	28189	100.18	GPMSLVSQTTSLYSGVFSYCLPSFR	C20:+57.02146	4.5e-07	35.8	2	2784.35	2784.34	0.0085	3.05279
	b27	pepb27a4	20151009_141_C08_R22_2_col	28108	99.83	GPMSLVSQTTSLYSGVFSYCLPSFR	C20:+57.02146	3e-05	34.1	3	2784.34	2784.34	0.0031	1.11337
	b27	pepb27a4	20151009_141_C08_R22_2_col	28272	100.51	GPMSLVSQTTSLYSGVFSYCLPSFR	C20:+57.02146	1.1e-13	74.3	3	2784.34	2784.34	0.005	1.79576
	b27	pepb27a4	20151009_141_C09_R22_3_col	27866	99.8	GPMSLVSQTTSLYSGVFSYCLPSFR	C20:+57.02146	3.1e-15	78.5	3	2784.34	2784.34	0.0054	1.93942
	b27	pepb27a4	20151009_141_C09_R22_3_col	27921	100	GPMSLVSQTTSLYSGVFSYCLPSFR	C20:+57.02146	2.6e-10	42.8	2	2784.34	2784.34	0.0033	1.1852
	b27	pepb27a4	20151009_141_C09_R22_3_col	31084	116.11	GPMSLVSQTTSLYSGVFSYCLPSFR	C20:+57.02146	7.6e-05	33	3	2784.34	2784.34	0.0016	0.574643
	b27	pepb27a4	20151009_141_C09_R22_3_col	28561	102.43	GPMSLVSQTTSLYSGVFSYCLPSFR	C20:+57.02146	0.0029	24.1	3	2784.34	2784.34	0.0014	0.502813
	b27	pepb27a4	20151009_141_C09_R22_3_col	27691	99.13	GPMSLVSQTTSLYSGVFSYCLPSFR	C20:+57.02146	0.00011	28.1	3	2784.35	2784.34	0.01	3.59152
	b27	pepb27a4	20151009_141_C09_R22_3_col	27745	99.33	GPMSLVSQTTSLYSGVFSYCLPSFR	C20:+57.02146	0.00015	24.4	2	2784.35	2784.34	0.013	4.66897
	b27	pepb27a4	20151009_141_C09_R22_3_col	28341	101.6	GPMSLVSQTTSLYSGVFSYCLPSFR	C20:+57.02146	0.00042	33	3	2784.34	2784.34	0.0007	0.251406
	b27	pepb27a5	20151009_141_C07_R22_1_col	28274	100.61	GPMSLVSQTTSLYSGVFSYCLPSFR	C20:+57.02146 - P2:+15.99491	8.9e-07	43.7	3	2801.37	2800.33	1.034	369.242
	b27	pepb27a5	20151009_141_C08_R22_2_col	28266	100.48	GPMSLVSQTTSLYSGVFSYCLPSFR	C20:+57.02146 - P2:+15.99491	5.2e-06	35.4	3	2801.37	2800.33	1.033	368.885
	b27	pepb27a5	20151009_141_C09_R22_3_col	28078	100.6	GPMSLVSQTTSLYSGVFSYCLPSFR	C20:+57.02146 - P2:+15.99491	9.7e-06	31.6	3	2801.35	2800.33	1.022	364.957
	b27	pepb27a5	20151009_141_C09_R22_3_col	27862	99.78	GPMSLVSQTTSLYSGVFSYCLPSFR	C20:+57.02146 - P2:+15.99491	7.6e-07	44.9	3	2801.37	2800.33	1.034	369.242
	b27	pepb27a5	20151009_141_C09_R22_3_col	26207	93.71	GPMSLVSQTTSLYSGVFSYCLPSFR	C20:+57.02146 - P2:+15.99491	8.9e-07	41.3	3	2800.33	2800.33	-0.0036	-1.28556
	b27	pepb27a6	20151009_141_C08_R22_2_col	9564	39.38	IGIAPEPCN	C8:+57.02146	0.0053	24.6	2	970.468	970.467	0.0014	1.4426
	b27	pepb27a8	20151009_141_C07_R22_1_col	14869	55.88	ILFDVPNSR		0.0038	26.9	2	1060.58	1060.58	0.0014	1.32003
	b27	pepb27a8	20151009_141_C07_R22_1_col	14396	54.53	ILFDVPNSR		0.0047	28.5	2	1060.58	1060.58	0	0
	b27	pepb27a8	20151009_141_C07_R22_1_col	14627	55.21	ILFDVPNSR		0.0035	29.7	2	1060.58	1060.58	0.0033	3.11151
	b27	pepb27a8	20151009_141_C08_R22_2_col	14943	55.46	ILFDVPNSR		0.0028	29.7	2	1060.58	1060.58	0.0035	3.30008
	b27	pepb27a8	20151009_141_C09_R22_3_col	14203	54.43	ILFDVPNSR		0.0071	29.7	2	1060.58	1060.58	0.0018	1.69719
	b27	pepb27a8	20151009_141_C09_R22_3_col	13967	53.76	ILFDVPNSR		0.0077	25.3	2	1060.58	1060.58	0.0018	1.69719
	b27	pepb27b12	20151009_141_C07_R22_1_col	15211	56.86	ITLHMTSLDLK		4e-05	51	2	1271.7	1271.7	-0.0054	-4.24627
	b27	pepb27b12	20151009_141_C07_R22_1_col	15410	57.46	ITLHMTSLDLK		0.00099	30.9	3	1271.7	1271.7	0.0018	1.41542
	b27	pepb27b12	20151009_141_C08_R22_2_col	15490	57.03	ITLHMTSLDLK		1.4e-06	46.8	2	1271.7	1271.7	-0.0063	-4.95399
	b27	pepb27b12	20151009_141_C08_R22_2_col	15692	57.63	ITLHMTSLDLK		0.00017	29	3	1271.71	1271.7	0.0018	1.41542
	b27	pepb27b12	20151009_141_C09_R22_3_col	14931	56.55	ITLHMTSLDLK		0.0011	27.8	3	1271.7	1271.7	0	0
	b27	pepb27b12	20151009_141_C09_R22_3_col	15407	57.95	ITLHMTSLDLK		0.0031	28.7	3	1271.71	1271.7	0.0036	2.83085
	b27	pepb27b12	20151009_141_C09_R22_3_col	14744	55.98	ITLHMTSLDLK		2.4e-05	46.8	2	1271.7	1271.7	-0.0069	-5.42579
	b27	pepb27a7	20151009_141_C09_R22_3_col	9726	40.98	LGLLGQPK		0.0059	32.2	2	825.522	825.52	0.0022	2.66499
	b27	pepb27a9	20151009_141_C07_R22_1_col	22302	78.21	LPMENTLIHSSAGTLTCLSMAGIR	C17:+57.02146	3.9e-15	73.9	3	2573.3	2573.29	0.01	3.88608
	b27	pepb27a9	20151009_141_C07_R22_1_col	22337	78.31	LPMENTLIHSSAGTLTCLSMAGIR	C17:+57.02146	1.7e-12	73.8	2	2573.3	2573.29	0.0071	2.75912
	b27	pepb27a9	20151009_141_C07_R22_1_col	22511	78.9	LPMENTLIHSSAGTLTCLSMAGIR	C17:+57.02146	1.4e-12	74.3	3	2573.29	2573.29	0.0058	2.25392
	b27	pepb27a9	20151009_141_C07_R22_1_col	22733	79.61	LPMENTLIHSSAGTLTCLSMAGIR	C17:+57.02146	2.8e-06	32.5	3	2573.29	2573.29	0.0002	0.0777215
	b27	pepb27a9	20151009_141_C08_R22_2_col	22445	78.11	LPMENTLIHSSAGTLTCLSMAGIR	C17:+57.02146	4.8e-14	67.8	3	2573.3	2573.29	0.0084	3.26431
	b27	pepb27a9	20151009_141_C08_R22_2_col	22645	78.78	LPMENTLIHSSAGTLTCLSMAGIR	C17:+57.02146	1.5e-13	77.6	3	2573.29	2573.29	0.0033	1.28241
	b27	pepb27a9	20151009_141_C08_R22_2_col	22441	78.1	LPMENTLIHSSAGTLTCLSMAGIR	C17:+57.02146	8.5e-06	33.3	2	2573.3	2573.29	0.01	3.88608
	b27	pepb27a9	20151009_141_C08_R22_2_col	31277	115.51	LPMENTLIHSSAGTLTCLSMAGIR	C17:+57.02146	0.0032	25.9	3	2574.29	2573.29	1.005	390.551
	b27	pepb27a9	20151009_141_C09_R22_3_col	22343	79.15	LPMENTLIHSSAGTLTCLSMAGIR	C17:+57.02146	7.1e-06	32.6	3	2573.29	2573.29	-0.0018	-0.699494
	b27	pepb27a9	20151009_141_C09_R22_3_col	21820	77.46	LPMENTLIHSSAGTLTCLSMAGIR	C17:+57.02146	7.8e-15	71.9	3	2573.3	2573.29	0.01	3.88608
	b27	pepb27a9	20151009_141_C09_R22_3_col	22028	78.13	LPMENTLIHSSAGTLTCLSMAGIR	C17:+57.02146	2.9e-15	87.6	3	2573.29	2573.29	0.0041	1.59329
	b27	pepb27b10	20151009_141_C07_R22_1_col	20831	73.58	LPMENTLIHSSAGTLTCLSMAGIR	C17:+57.02146 - M20:+15.99491	3e-08	40.3	3	2589.29	2589.28	0.0038	1.46759
	b27	pepb27b10	20151009_141_C08_R22_2_col	20549	72.16	LPMENTLIHSSAGTLTCLSMAGIR	C17:+57.02146 - M3:+15.99491	7.6e-12	53.4	3	2589.28	2589.28	-0.0021	-0.811035
	b27	pepb27b10	20151009_141_C07_R22_1_col	20458	72.45	LPMENTLIHSSAGTLTCLSMAGIR	C17:+57.02146 - P2:+15.99491	2.8e-11	54.4	3	2589.28	2589.28	-0.0006	-0.231724
	b27	pepb27b10	20151009_141_C07_R22_1_col	20444	72.4	LPMENTLIHSSAGTLTCLSMAGIR	C17:+57.02146 - P2:+15.99491	1.1e-14	56.4	3	2589.28	2589.28	-0.0053	-2.0469
	b27	pepb27b10	20151009_141_C09_R22_3_col	19890	71.45	LPMENTLIHSSAGTLTCLSMAGIR	C17:+57.02146 - P2:+15.99491	6e-08	41.3	3	2589.29	2589.28	0.0054	2.08552
	b27	pepb27b14	20151009_141_C07_R22_1_col	24488	86.18	QNANAVLNVIANLQQQNLR		2e-06	34.5	2	2121.16	2121.15	0.0025	1.1786
	b27	pepb27b14	20151009_141_C07_R22_1_col	24318	85.51	QNANAVLNVIANLQQQNLR		0.00083	27	2	2121.16	2121.15	0.003	1.41433
	b27	pepb27b14	20151009_141_C07_R22_1_col	24378	85.76	QNANAVLNVIANLQQQNLR		4.8e-12	70.5	3	2121.16	2121.15	0.0058	2.73436
	b27	pepb27b14	20151009_141_C07_R22_1_col	24553	86.43	QNANAVLNVIANLQQQNLR		3.6e-12	66.1	3	2121.16	2121.15	0.0024	1.13146
	b27	pepb27b14	20151009_141_C07_R22_1_col	24718	87.11	QNANAVLNVIANLQQQNLR		2.1e-08	42.5	3	2121.16	2121.15	0.0045	2.12149
	b27	pepb27b14	20151009_141_C07_R22_1_col	24207	85.08	QNANAVLNVIANLQQQNLR		1.3e-05	33.2	3	2121.16	2121.15	0.0036	1.69719
	b27	pepb27b14	20151009_141_C07_R22_1_col	26210	93.01	QNANAVLNVIANLQQQNLR		7e-08	37.9	3	2122.15	2121.15	0.995	469.084
	b27	pepb27b14	20151009_141_C08_R22_2_col	24641	85.95	QNANAVLNVIANLQQQNLR		3.9e-13	71.4	3	2121.16	2121.15	0.005	2.35721
	b27	pepb27b14	20151009_141_C08_R22_2_col	24467	85.26	QNANAVLNVIANLQQQNLR		1.2e-09	45.4	3	2121.16	2121.15	0.0084	3.96011
	b27	pepb27b14	20151009_141_C08_R22_2_col	24811	86.61	QNANAVLNVIANLQQQNLR		2.9e-11	59.8	3	2121.16	2121.15	0.0041	1.93291
	b27	pepb27b14	20151009_141_C08_R22_2_col	24569	85.66	QNANAVLNVIANLQQQNLR		7.2e-06	34.6	2	2121.15	2121.15	-0.0046	-2.16863
	b27	pepb27b14	20151009_141_C09_R22_3_col	23948	84.98	QNANAVLNVIANLQQQNLR		5.9e-10	69.8	3	2121.16	2121.15	0.0025	1.1786
	b27	pepb27b14	20151009_141_C09_R22_3_col	23882	84.73	QNANAVLNVIANLQQQNLR		7.8e-07	38.7	2	2121.16	2121.15	0.011	5.18586
	b27	pepb27b14	20151009_141_C09_R22_3_col	24060	85.41	QNANAVLNVIANLQQQNLR		0.0011	27.2	2	2121.16	2121.15	0.0034	1.6029
	b27	pepb27b14	20151009_141_C09_R22_3_col	24297	86.33	QNANAVLNVIANLQQQNLR		9.8e-08	46.6	3	2121.15	2121.15	-0.0004	-0.188577
	b27	pepb27b14	20151009_141_C09_R22_3_col	24124	85.65	QNANAVLNVIANLQQQNLR		7.6e-11	59.2	3	2121.15	2121.15	0.001	0.471442
	b27	pepb27b14	20151009_141_C09_R22_3_col	23767	84.3	QNANAVLNVIANLQQQNLR		3.8e-06	35.4	3	2121.16	2121.15	0.0035	1.65005
	b27	pepb27b13	20151009_141_C07_R22_1_col	28964	103.33	QNANAVLNVIANLQQQNLR	Q1:-17.02655	1.3e-05	28.2	3	2104.13	2104.13	0.0039	1.8535
	b27	pepb27b13	20151009_141_C07_R22_1_col	28189	100.28	QNANAVLNVIANLQQQNLR	Q1:-17.02655	4.4e-09	41.6	3	2104.13	2104.13	0.0032	1.52082
	b27	pepb27b13	20151009_141_C07_R22_1_col	27833	98.88	QNANAVLNVIANLQQQNLR	Q1:-17.02655	1.8e-08	38.6	3	2104.12	2104.13	-0.0058	-2.75649
	b27	pepb27b13	20151009_141_C07_R22_1_col	28023	99.61	QNANAVLNVIANLQQQNLR	Q1:-17.02655	6.7e-13	69.4	2	2104.13	2104.13	0.0064	3.04164
	b27	pepb27b13	20151009_141_C07_R22_1_col	28009	99.56	QNANAVLNVIANLQQQNLR	Q1:-17.02655	3e-12	60.9	3	2104.13	2104.13	0.0028	1.33072
	b27	pepb27b13	20151009_141_C07_R22_1_col	27847	98.93	QNANAVLNVIANLQQQNLR	Q1:-17.02655	3.2e-06	38.4	2	2104.14	2104.13	0.011	5.22782
	b27	pepb27b13	20151009_141_C08_R22_2_col	29016	103.7	QNANAVLNVIANLQQQNLR	Q1:-17.02655	1.9e-05	31.7	3	2104.13	2104.13	0.0041	1.94855
	b27	pepb27b13	20151009_141_C08_R22_2_col	27893	98.98	QNANAVLNVIANLQQQNLR	Q1:-17.02655	7.4e-09	41.8	3	2104.12	2104.13	-0.0057	-2.70896
	b27	pepb27b13	20151009_141_C08_R22_2_col	28076	99.7	QNANAVLNVIANLQQQNLR	Q1:-17.02655	1e-15	77.7	2	2104.13	2104.13	0.0047	2.23371
	b27	pepb27b13	20151009_141_C08_R22_2_col	28063	99.65	QNANAVLNVIANLQQQNLR	Q1:-17.02655	7.8e-13	65.3	3	2104.13	2104.13	0.0027	1.28319
	b27	pepb27b13	20151009_141_C08_R22_2_col	28257	100.45	QNANAVLNVIANLQQQNLR	Q1:-17.02655	2.2e-06	31.8	3	2104.13	2104.13	0.0062	2.94659
	b27	pepb27b13	20151009_141_C08_R22_2_col	27903	99.01	QNANAVLNVIANLQQQNLR	Q1:-17.02655	0.0006	25.4	2	2104.13	2104.13	0.0078	3.707
	b27	pepb27b13	20151009_141_C09_R22_3_col	28045	100.48	QNANAVLNVIANLQQQNLR	Q1:-17.02655	0.0016	26.6	3	2104.11	2104.13	-0.011	-5.22782
	b27	pepb27b13	20151009_141_C09_R22_3_col	27667	99.03	QNANAVLNVIANLQQQNLR	Q1:-17.02655	4.8e-15	77.8	2	2104.13	2104.13	0.0035	1.6634
	b27	pepb27b13	20151009_141_C09_R22_3_col	27916	99.98	QNANAVLNVIANLQQQNLR	Q1:-17.02655	0.0093	22.4	2	2104.13	2104.13	0.0041	1.94855
	b27	pepb27b13	20151009_141_C09_R22_3_col	27677	99.06	QNANAVLNVIANLQQQNLR	Q1:-17.02655	1.1e-13	60.9	3	2104.13	2104.13	0.002	0.950513
	b27	pepb27b13	20151009_141_C09_R22_3_col	27499	98.4	QNANAVLNVIANLQQQNLR	Q1:-17.02655	6.3e-10	41.8	3	2104.13	2104.13	0.0035	1.6634
	b27	pepb27b13	20151009_141_C09_R22_3_col	27490	98.36	QNANAVLNVIANLQQQNLR	Q1:-17.02655	7.6e-07	35.7	2	2104.14	2104.13	0.0095	4.51494
	b27	pepb27b13	20151009_141_C09_R22_3_col	27852	99.75	QNANAVLNVIANLQQQNLR	Q1:-17.02655	3.5e-10	42.2	3	2104.12	2104.13	-0.0029	-1.37824
	b27	pepb27b15	20151009_141_C07_R22_1_col	15243	56.95	SFYFSGSLK		0.0035	21.5	2	1035.52	1035.52	0.0011	1.06227
	b27	pepb27b15	20151009_141_C08_R22_2_col	15558	57.23	SFYFSGSLK		0.0065	21.6	2	1035.52	1035.52	0.0013	1.25541
	b27	pepb27b15	20151009_141_C09_R22_3_col	14798	56.13	SFYFSGSLK		0.0032	21.6	2	1035.52	1035.52	0.001	0.965703
	b27	pepb27b15	20151009_141_C09_R22_3_col	15013	56.8	SFYFSGSLK		0.0088	21.5	2	1035.52	1035.52	0	0
	Data from stems of 6 week-old Col0 plants (Duruflé et al., 2017)
	b45	pepb45a1	20151009_141_A01_T22_1_col	18618	64.36	DTCATAAPDGSDDLSIIPINAK	C3:+57.02146	0.0046	25.8	2	2245.08	2245.07	0.012	5.34505
	b45	pepb45a2	20151009_141_A01_T22_1_col	13539	50.05	FAQPVYEAIR		2.9e-06	38.8	2	1193.63	1193.63	0.0031	2.59712
	b45	pepb45a2	20151009_141_A01_T22_1_col	13312	49.36	FAQPVYEAIR		2.6e-06	38.7	2	1193.63	1193.63	-0.0064	-5.36179
	b45	pepb45a2	20151009_141_A02_T22_2_col	12675	49.23	FAQPVYEAIR		6.9e-06	38.7	2	1193.63	1193.63	-0.0039	-3.26734
	b45	pepb45a2	20151009_141_A02_T22_2_col	12914	49.95	FAQPVYEAIR		2.4e-07	38.7	2	1193.63	1193.63	0.0025	2.09445
	b45	pepb45a2	20151009_141_A03_T22_3_col	12611	49.55	FAQPVYEAIR		3.6e-07	40	2	1193.63	1193.63	-0.0044	-3.68623
	b45	pepb45a3	20151009_141_A01_T22_1_col	20711	70.55	FAQPVYEAIRDEFR		4.9e-06	40.1	3	1740.87	1740.87	0.0007	0.402098
	b45	pepb45a3	20151009_141_A01_T22_1_col	20480	69.86	FAQPVYEAIRDEFR		9.1e-05	33.6	3	1740.87	1740.87	0.0011	0.631868
	b45	pepb45a3	20151009_141_A01_T22_1_col	20725	70.58	FAQPVYEAIRDEFR		1.3e-08	54.3	2	1740.87	1740.87	-0.0003	-0.172328
	b45	pepb45a3	20151009_141_A01_T22_1_col	20492	69.91	FAQPVYEAIRDEFR		0.00082	30.8	2	1740.87	1740.87	0.0003	0.172328
	b45	pepb45a3	20151009_141_A01_T22_1_col	20945	71.21	FAQPVYEAIRDEFR		0.00017	33.6	3	1740.87	1740.87	0.0008	0.45954
	b45	pepb45a3	20151009_141_A02_T22_2_col	19988	70.36	FAQPVYEAIRDEFR		2e-05	33.5	3	1740.87	1740.87	0.0034	1.95305
	b45	pepb45a3	20151009_141_A02_T22_2_col	19757	69.7	FAQPVYEAIRDEFR		0.0003	33.6	3	1740.87	1740.87	-0.0008	-0.45954
	b45	pepb45a3	20151009_141_A02_T22_2_col	19761	69.7	FAQPVYEAIRDEFR		0.0011	30.3	2	1740.88	1740.87	0.0046	2.64236
	b45	pepb45a3	20151009_141_A02_T22_2_col	19994	70.38	FAQPVYEAIRDEFR		1.6e-08	57.9	2	1740.87	1740.87	-0.0012	-0.68931
	b45	pepb45a3	20151009_141_A03_T22_3_col	19437	69.55	FAQPVYEAIRDEFR		3.5e-05	33.6	3	1740.87	1740.87	0.0015	0.861638
	b45	pepb45a3	20151009_141_A03_T22_3_col	19897	70.9	FAQPVYEAIRDEFR		0.00039	33.6	3	1740.87	1740.87	0.0009	0.516983
	b45	pepb45a3	20151009_141_A03_T22_3_col	20128	71.6	FAQPVYEAIRDEFR		0.0011	30.9	3	1740.87	1740.87	0	0
	b45	pepb45a3	20151009_141_A03_T22_3_col	19701	70.33	FAQPVYEAIRDEFR		9.9e-08	53.9	2	1740.87	1740.87	-0.0004	-0.22977
	b45	pepb45a3	20151009_141_A03_T22_3_col	19665	70.21	FAQPVYEAIRDEFR		1.1e-05	33.5	3	1740.87	1740.87	0.0019	1.09141
	b45	pepb45a3	20151009_141_A03_T22_3_col	19473	69.65	FAQPVYEAIRDEFR		0.0004	32.1	2	1740.87	1740.87	0.0006	0.344655
	b45	pepb45a4	20151009_141_A01_T22_1_col	29399	100.43	GPMSLVSQTTSLYSGVFSYCLPSFR	C20:+57.02146	7.6e-11	48.3	2	2784.35	2784.34	0.017	6.10558
	b45	pepb45a4	20151009_141_A01_T22_1_col	29192	99.65	GPMSLVSQTTSLYSGVFSYCLPSFR	C20:+57.02146	5.3e-10	51.1	3	2784.34	2784.34	0.0064	2.29857
	b45	pepb45a4	20151009_141_A01_T22_1_col	29369	100.31	GPMSLVSQTTSLYSGVFSYCLPSFR	C20:+57.02146	6.8e-13	74.2	3	2784.34	2784.34	0.0039	1.40069
	b45	pepb45a4	20151009_141_A01_T22_1_col	29223	99.75	GPMSLVSQTTSLYSGVFSYCLPSFR	C20:+57.02146	6.9e-07	31.8	2	2784.35	2784.34	0.012	4.30982
	b45	pepb45a4	20151009_141_A02_T22_2_col	28500	100.36	GPMSLVSQTTSLYSGVFSYCLPSFR	C20:+57.02146	3.1e-15	78.5	3	2784.35	2784.34	0.0089	3.19645
	b45	pepb45a4	20151009_141_A02_T22_2_col	28927	101.96	GPMSLVSQTTSLYSGVFSYCLPSFR	C20:+57.02146	0.0032	28.9	3	2784.33	2784.34	-0.0053	-1.9035
	b45	pepb45a4	20151009_141_A02_T22_2_col	28397	99.95	GPMSLVSQTTSLYSGVFSYCLPSFR	C20:+57.02146	0.0094	21.2	2	2784.35	2784.34	0.012	4.30982
	b45	pepb45a4	20151009_141_A02_T22_2_col	28573	100.65	GPMSLVSQTTSLYSGVFSYCLPSFR	C20:+57.02146	4e-07	35.7	2	2784.34	2784.34	0.0005	0.179576
	b45	pepb45a4	20151009_141_A02_T22_2_col	28330	99.68	GPMSLVSQTTSLYSGVFSYCLPSFR	C20:+57.02146	1.6e-05	37.3	3	2784.34	2784.34	0.0053	1.9035
	b45	pepb45a4	20151009_141_A02_T22_2_col	32067	116.23	GPMSLVSQTTSLYSGVFSYCLPSFR	C20:+57.02146	5.1e-08	41	3	2784.35	2784.34	0.0092	3.3042
	b45	pepb45a4	20151009_141_A03_T22_3_col	28235	100.38	GPMSLVSQTTSLYSGVFSYCLPSFR	C20:+57.02146	3.5e-14	74.3	3	2784.34	2784.34	0.0024	0.861964
	b45	pepb45a4	20151009_141_A03_T22_3_col	28061	99.71	GPMSLVSQTTSLYSGVFSYCLPSFR	C20:+57.02146	4e-08	43.9	3	2784.34	2784.34	0.0053	1.9035
	b45	pepb45a4	20151009_141_A03_T22_3_col	28597	101.75	GPMSLVSQTTSLYSGVFSYCLPSFR	C20:+57.02146	4.2e-05	38.5	3	2784.34	2784.34	0.0034	1.22112
	b45	pepb45a4	20151009_141_A03_T22_3_col	28285	100.58	GPMSLVSQTTSLYSGVFSYCLPSFR	C20:+57.02146	1.3e-09	39.7	2	2784.35	2784.34	0.0078	2.80138
	b45	pepb45a4	20151009_141_A03_T22_3_col	31728	116.11	GPMSLVSQTTSLYSGVFSYCLPSFR	C20:+57.02146	0.00021	29.3	3	2784.34	2784.34	0.0018	0.646473
	b45	pepb45a4	20151009_141_A03_T22_3_col	29090	103.63	GPMSLVSQTTSLYSGVFSYCLPSFR	C20:+57.02146	0.0053	25.9	3	2784.33	2784.34	-0.0053	-1.9035
	b45	pepb45a4	20151009_141_A03_T22_3_col	28780	102.43	GPMSLVSQTTSLYSGVFSYCLPSFR	C20:+57.02146	0.0084	29.2	3	2784.33	2784.34	-0.0073	-2.62181
	b45	pepb45a4	20151009_141_A03_T22_3_col	28106	99.9	GPMSLVSQTTSLYSGVFSYCLPSFR	C20:+57.02146	2.3e-05	31.6	2	2784.34	2784.34	0.0066	2.3704
	b45	pepb45a5	20151009_141_A01_T22_1_col	29356	100.26	GPMSLVSQTTSLYSGVFSYCLPSFR	C20:+57.02146 - P2:+15.99491	6e-05	36.6	3	2801.37	2800.33	1.035	369.599
	b45	pepb45a5	20151009_141_A03_T22_3_col	28215	100.31	GPMSLVSQTTSLYSGVFSYCLPSFR	C20:+57.02146 - P2:+15.99491	6.3e-07	45	3	2801.37	2800.33	1.035	369.599
	b45	pepb45a5	20151009_141_A03_T22_3_col	26532	94.2	GPMSLVSQTTSLYSGVFSYCLPSFR	C20:+57.02146 - P2:+15.99491	4e-07	40.1	3	2800.33	2800.33	-0.0021	-0.749911
	b45	pepb45a5	20151009_141_A03_T22_3_col	28436	101.16	GPMSLVSQTTSLYSGVFSYCLPSFR	C20:+57.02146 - P2:+15.99491	0.00066	23	3	2800.35	2800.33	0.015	5.35651
	b45	pepb45a8	20151009_141_A02_T22_2_col	14570	54.68	ILFDVPNSR		0.0024	33.2	2	1060.58	1060.58	0.0032	3.01722
	b45	pepb45a8	20151009_141_A03_T22_3_col	14295	54.43	ILFDVPNSR		0.0023	32.1	2	1060.58	1060.58	-0.0007	-0.660017
	b45	pepb45a8	20151009_141_A03_T22_3_col	14800	55.85	ILFDVPNSR		0.0043	25	2	1060.58	1060.58	0.0009	0.848593
	b45	pepb45a8	20151009_141_A03_T22_3_col	14057	53.75	ILFDVPNSR		0.0094	26.4	2	1060.58	1060.58	-0.0003	-0.282864
	b45	pepb45b12	20151009_141_A01_T22_1_col	15838	56.43	ITLHMTSLDLK		0.0052	27.6	3	1271.71	1271.7	0.0028	2.20177
	b45	pepb45b12	20151009_141_A01_T22_1_col	15636	55.86	ITLHMTSLDLK		1.3e-05	49.4	2	1271.7	1271.7	-0.004	-3.14539
	b45	pepb45b12	20151009_141_A01_T22_1_col	15872	56.55	ITLHMTSLDLK		3.5e-08	58.4	2	1271.71	1271.7	0.004	3.14539
	b45	pepb45b12	20151009_141_A02_T22_2_col	14993	55.78	ITLHMTSLDLK		0.00021	38.3	2	1271.7	1271.7	-0.0042	-3.30266
	b45	pepb45b12	20151009_141_A02_T22_2_col	15190	56.4	ITLHMTSLDLK		0.00079	29.7	3	1271.7	1271.7	-0.0006	-0.471808
	b45	pepb45b12	20151009_141_A02_T22_2_col	15215	56.46	ITLHMTSLDLK		1.9e-09	58.4	2	1271.7	1271.7	-0.0002	-0.157269
	b45	pepb45b12	20151009_141_A03_T22_3_col	14713	55.58	ITLHMTSLDLK		1e-06	49.8	2	1271.7	1271.7	-0.003	-2.35904
	b45	pepb45b12	20151009_141_A03_T22_3_col	14679	55.48	ITLHMTSLDLK		0.0012	25.9	3	1271.7	1271.7	-0.0007	-0.550443
	b45	pepb45b12	20151009_141_A03_T22_3_col	15124	56.85	ITLHMTSLDLK		0.0028	26.5	3	1271.7	1271.7	-0.0003	-0.235904
	b45	pepb45b12	20151009_141_A03_T22_3_col	14932	56.26	ITLHMTSLDLK		7.2e-06	46.9	2	1271.7	1271.7	-0.0003	-0.235904
	b45	pepb45a7	20151009_141_A03_T22_3_col	10125	42.11	LGLLGQPK		0.0027	28.8	2	825.52	825.52	0.0002	0.242272
	b45	pepb45a9	20151009_141_A01_T22_1_col	23203	78.1	LPMENTLIHSSAGTLTCLSMAGIR	C17:+57.02146	1e-15	79.8	2	2573.3	2573.29	0.0072	2.79798
	b45	pepb45a9	20151009_141_A01_T22_1_col	23401	78.73	LPMENTLIHSSAGTLTCLSMAGIR	C17:+57.02146	7.5e-13	67.3	3	2573.29	2573.29	0.0043	1.67101
	b45	pepb45a9	20151009_141_A01_T22_1_col	23189	78.06	LPMENTLIHSSAGTLTCLSMAGIR	C17:+57.02146	4.5e-12	64.8	3	2573.3	2573.29	0.0073	2.83684
	b45	pepb45a9	20151009_141_A01_T22_1_col	32992	115.61	LPMENTLIHSSAGTLTCLSMAGIR	C17:+57.02146	3.8e-06	33.7	3	2573.29	2573.29	-0.0019	-0.738355
	b45	pepb45a9	20151009_141_A02_T22_2_col	22439	77.86	LPMENTLIHSSAGTLTCLSMAGIR	C17:+57.02146	1e-15	73.4	3	2573.3	2573.29	0.0084	3.26431
	b45	pepb45a9	20151009_141_A02_T22_2_col	22451	77.9	LPMENTLIHSSAGTLTCLSMAGIR	C17:+57.02146	3.8e-13	64.6	2	2573.3	2573.29	0.0093	3.61405
	b45	pepb45a9	20151009_141_A02_T22_2_col	22653	78.55	LPMENTLIHSSAGTLTCLSMAGIR	C17:+57.02146	8.7e-11	67.5	3	2573.29	2573.29	-0.0003	-0.116582
	b45	pepb45a9	20151009_141_A03_T22_3_col	22318	78.41	LPMENTLIHSSAGTLTCLSMAGIR	C17:+57.02146	9.4e-12	65.5	3	2573.29	2573.29	0.0013	0.50519
	b45	pepb45a9	20151009_141_A03_T22_3_col	22533	79.1	LPMENTLIHSSAGTLTCLSMAGIR	C17:+57.02146	3.6e-11	46.7	3	2573.29	2573.29	0.0062	2.40937
	b45	pepb45a9	20151009_141_A03_T22_3_col	22107	77.75	LPMENTLIHSSAGTLTCLSMAGIR	C17:+57.02146	1.1e-14	66.2	3	2573.3	2573.29	0.0072	2.79798
	b45	pepb45a9	20151009_141_A03_T22_3_col	22142	77.86	LPMENTLIHSSAGTLTCLSMAGIR	C17:+57.02146	3.6e-13	69.1	2	2573.3	2573.29	0.011	4.27468
	b45	pepb45b10	20151009_141_A01_T22_1_col	21157	71.86	LPMENTLIHSSAGTLTCLSMAGIR	C17:+57.02146 - M3:+15.99491	1.1e-08	42.5	3	2589.29	2589.28	0.0029	1.12
	b45	pepb45b10	20151009_141_A02_T22_2_col	20482	71.85	LPMENTLIHSSAGTLTCLSMAGIR	C17:+57.02146 - M3:+15.99491	1.3e-11	61.3	3	2589.29	2589.28	0.0068	2.62621
	b45	pepb45b10	20151009_141_A03_T22_3_col	20142	71.63	LPMENTLIHSSAGTLTCLSMAGIR	C17:+57.02146 - M3:+15.99491	2.3e-12	56.9	3	2589.29	2589.28	0.0015	0.579311
	b45	pepb45b14	20151009_141_A01_T22_1_col	27067	91.98	QNANAVLNVIANLQQQNLR		1.9e-05	36.8	3	2122.15	2121.15	0.995	469.084
	b45	pepb45b14	20151009_141_A01_T22_1_col	25178	84.85	QNANAVLNVIANLQQQNLR		0.00011	31.2	3	2121.15	2121.15	0.0021	0.990028
	b45	pepb45b14	20151009_141_A01_T22_1_col	25286	85.25	QNANAVLNVIANLQQQNLR		4.4e-05	30.4	2	2121.16	2121.15	0.0051	2.40435
	b45	pepb45b14	20151009_141_A01_T22_1_col	25536	86.2	QNANAVLNVIANLQQQNLR		2e-10	60.8	3	2121.16	2121.15	0.012	5.6573
	b45	pepb45b14	20151009_141_A01_T22_1_col	25358	85.51	QNANAVLNVIANLQQQNLR		2e-12	67	3	2121.15	2121.15	0.0008	0.377153
	b45	pepb45b13	20151009_141_A01_T22_1_col	30209	103.43	QNANAVLNVIANLQQQNLR	Q1:-17.02655	8.9e-09	53.3	3	2104.14	2104.13	0.0098	4.65752
	b45	pepb45b13	20151009_141_A01_T22_1_col	28959	98.8	QNANAVLNVIANLQQQNLR	Q1:-17.02655	2.9e-08	51.8	2	2104.14	2104.13	0.011	5.22782
	b45	pepb45b13	20151009_141_A01_T22_1_col	28949	98.76	QNANAVLNVIANLQQQNLR	Q1:-17.02655	2.7e-10	53.2	3	2104.13	2104.13	0.0055	2.61391
	b45	pepb45b13	20151009_141_A01_T22_1_col	29149	99.48	QNANAVLNVIANLQQQNLR	Q1:-17.02655	1.2e-13	69.3	2	2104.14	2104.13	0.0092	4.37236
	b45	pepb45b13	20151009_141_A01_T22_1_col	29140	99.45	QNANAVLNVIANLQQQNLR	Q1:-17.02655	3.9e-13	65.3	3	2104.13	2104.13	0.0054	2.56639
	b45	pepb45b14	20151009_141_A02_T22_2_col	24500	84.93	QNANAVLNVIANLQQQNLR		5.5e-09	42.5	3	2121.15	2121.15	0.0021	0.990028
	b45	pepb45b14	20151009_141_A02_T22_2_col	24678	85.61	QNANAVLNVIANLQQQNLR		5.6e-10	62.8	3	2121.15	2121.15	-0.0032	-1.50861
	b45	pepb45b14	20151009_141_A02_T22_2_col	24580	85.23	QNANAVLNVIANLQQQNLR		0.00013	30.7	2	2121.17	2121.15	0.019	8.95739
	b45	pepb45b14	20151009_141_A02_T22_2_col	24855	86.28	QNANAVLNVIANLQQQNLR		1.4e-10	59.1	3	2121.15	2121.15	0.0016	0.754307
	b45	pepb45b14	20151009_141_A02_T22_2_col	24753	85.9	QNANAVLNVIANLQQQNLR		0.00029	30.6	2	2121.15	2121.15	0.0001	0.0471442
	b45	pepb45b13	20151009_141_A02_T22_2_col	28123	98.91	QNANAVLNVIANLQQQNLR	Q1:-17.02655	1.5e-09	46.2	2	2104.13	2104.13	0.0069	3.27927
	b45	pepb45b13	20151009_141_A02_T22_2_col	28306	99.6	QNANAVLNVIANLQQQNLR	Q1:-17.02655	1e-15	73.9	2	2104.13	2104.13	0.0064	3.04164
	b45	pepb45b13	20151009_141_A02_T22_2_col	28468	100.23	QNANAVLNVIANLQQQNLR	Q1:-17.02655	8.9e-09	41.5	3	2104.13	2104.13	-0.0004	-0.190103
	b45	pepb45b13	20151009_141_A02_T22_2_col	28293	99.55	QNANAVLNVIANLQQQNLR	Q1:-17.02655	4.8e-12	65.3	3	2104.13	2104.13	0.0046	2.18618
	b45	pepb45b13	20151009_141_A02_T22_2_col	28110	98.88	QNANAVLNVIANLQQQNLR	Q1:-17.02655	1.8e-09	49	3	2104.13	2104.13	0.0045	2.13865
	b45	pepb45b13	20151009_141_A02_T22_2_col	29362	103.65	QNANAVLNVIANLQQQNLR	Q1:-17.02655	7.2e-10	49.5	3	2104.14	2104.13	0.012	5.70308
	b45	pepb45b14	20151009_141_A03_T22_3_col	24226	85.11	QNANAVLNVIANLQQQNLR		0.00018	27.1	2	2121.16	2121.15	0.0092	4.33726
	b45	pepb45b14	20151009_141_A03_T22_3_col	24128	84.73	QNANAVLNVIANLQQQNLR		1.6e-05	33.3	3	2121.16	2121.15	0.0046	2.16863
	b45	pepb45b14	20151009_141_A03_T22_3_col	24659	86.8	QNANAVLNVIANLQQQNLR		5.5e-06	39.6	3	2121.15	2121.15	-0.0041	-1.93291
	b45	pepb45b14	20151009_141_A03_T22_3_col	24298	85.41	QNANAVLNVIANLQQQNLR		5.8e-10	63.3	3	2121.15	2121.15	0.0002	0.0942884
	b45	pepb45b14	20151009_141_A03_T22_3_col	24402	85.8	QNANAVLNVIANLQQQNLR		8.3e-07	34.6	2	2121.16	2121.15	0.0026	1.22575
	b45	pepb45b14	20151009_141_A03_T22_3_col	24477	86.08	QNANAVLNVIANLQQQNLR		2.1e-10	59.1	3	2121.16	2121.15	0.0051	2.40435
	b45	pepb45b13	20151009_141_A03_T22_3_col	28012	99.55	QNANAVLNVIANLQQQNLR	Q1:-17.02655	2.6e-14	69.2	2	2104.13	2104.13	0.0055	2.61391
	b45	pepb45b13	20151009_141_A03_T22_3_col	28011	99.53	QNANAVLNVIANLQQQNLR	Q1:-17.02655	1e-15	65.3	3	2104.13	2104.13	0.0021	0.998039
	b45	pepb45b13	20151009_141_A03_T22_3_col	27835	98.86	QNANAVLNVIANLQQQNLR	Q1:-17.02655	4.4e-09	45.6	3	2104.12	2104.13	-0.0033	-1.56835
	b45	pepb45b13	20151009_141_A03_T22_3_col	28202	100.26	QNANAVLNVIANLQQQNLR	Q1:-17.02655	5.8e-12	49.9	3	2104.13	2104.13	-0.0004	-0.190103
	b45	pepb45b13	20151009_141_A03_T22_3_col	27834	98.86	QNANAVLNVIANLQQQNLR	Q1:-17.02655	6.2e-07	35.3	2	2104.13	2104.13	0.0053	2.51886
	b45	pepb45b15	20151009_141_A01_T22_1_col	15840	56.45	SFYFSGSLK		0.0051	21.2	2	1035.52	1035.52	0.0027	2.6074
	b45	pepb45b15	20151009_141_A02_T22_2_col	15264	56.61	SFYFSGSLK		0.0043	21.5	2	1035.52	1035.52	0.0016	1.54512
	b45	pepb45b15	20151009_141_A03_T22_3_col	14970	56.36	SFYFSGSLK		0.0041	21.4	2	1035.52	1035.52	0.0014	1.35198

## Sheet: Table S1C
	Supplementary Table S1C. At1g31580: MS/MS experimental data
	Protein identification	Peptide identification	Sample	Scan	Retention time (min)	Peptide sequence	Modifications (C = Carbamidomethylation of Cys residues, E = Loss of H2O on N-terminal Glu residues, M = oxidation of Met residues, P = hydroxylation of Pro residues, Q = N-terminal deamidation on Gln residues)	Best E-value	Best hyperscore	Charge	MH+ observed	MH+ theoretical	DeltaMH+	Delta-ppm
	Data from rosettes of 6 week-old Col0 plants (experiment 1, Hervé, Duruflé et al., 2016)
	c106	pepc106a3	20140307_103_1_F01_Col-22-1-2	7298	20.11	GFTRPIVPIHVPGFPPR	P5:+15.99491 - P12:+15.99491 - P15:+15.99491 - P16:+15.99491	8.6e-06	36.2	3	1951.06	1951.06	-0.0002	-0.102509
	c106	pepc106a4	20140307_103_1_F02_Col-22-2-2	6476	18.89	GFTRPIVPIHVPGFPPR	P5:+15.99491 - P8:+15.99491 - P12:+15.99491 - P15:+15.99491 - P16:+15.99491	0.0032	31.1	3	1967.04	1967.05	-0.0058	-2.94858
	c106	pepc106a4	20140307_103_1_F03_Col-22-3-2	6710	18.84	GFTRPIVPIHVPGFPPR	P5:+15.99491 - P8:+15.99491 - P12:+15.99491 - P15:+15.99491 - P16:+15.99491	0.0047	29.4	3	1967.05	1967.05	-0.0009	-0.457538
	c106	pepc106a3	20140307_103_1_E03_Col-22-3-1	6358	19.49	GFTRPIVPIHVPGFPPR	P8:+15.99491 - P12:+15.99491 - P15:+15.99491 - P16:+15.99491	0.00013	33.4	3	1951.05	1951.06	-0.0031	-1.58888
	c106	pepc106a3	20140307_103_1_F01_Col-22-1-2	6997	19.42	GFTRPIVPIHVPGFPPR	P8:+15.99491 - P12:+15.99491 - P15:+15.99491 - P16:+15.99491	0.00019	32.6	3	1951.05	1951.06	-0.0024	-1.2301
	c106	pepc106a3	20140307_103_1_F02_Col-22-2-2	6777	19.62	GFTRPIVPIHVPGFPPR	P8:+15.99491 - P12:+15.99491 - P15:+15.99491 - P16:+15.99491	4.1e-05	32.9	2	1951.06	1951.06	-0.0001	-0.0512543
	c106	pepc106a3	20140307_103_1_F02_Col-22-2-2	6800	19.67	GFTRPIVPIHVPGFPPR	P8:+15.99491 - P12:+15.99491 - P15:+15.99491 - P16:+15.99491	4.8e-07	38.8	3	1951.06	1951.06	0.0011	0.563797
	c106	pepc106a3	20140307_103_1_F03_Col-22-3-2	6975	19.46	GFTRPIVPIHVPGFPPR	P8:+15.99491 - P12:+15.99491 - P15:+15.99491 - P16:+15.99491	0.00013	29.9	2	1951.06	1951.06	0.0042	2.15268
	c106	pepc106a3	20140307_103_1_F03_Col-22-3-2	6951	19.4	GFTRPIVPIHVPGFPPR	P8:+15.99491 - P12:+15.99491 - P15:+15.99491 - P16:+15.99491	7e-05	35.4	3	1951.05	1951.06	-0.0016	-0.820069
	c106	pepc106a3	20140307_103_1_F03_Col-22-3-2	7237	20.07	GFTRPIVPIHVPGFPPR	P8:+15.99491 - P12:+15.99491 - P15:+15.99491 - P16:+15.99491	5.4e-06	38.8	3	1951.06	1951.06	0.0029	1.48638
	c106	pepc106a3	20140307_103_1_G01_Col-22-1-3	6232	19.6	GFTRPIVPIHVPGFPPR	P8:+15.99491 - P12:+15.99491 - P15:+15.99491 - P16:+15.99491	2.5e-05	33.4	3	1951.06	1951.06	0.0037	1.89641
	c106	pepc106a3	20140307_103_1_G02_Col-22-2-3	6519	19.58	GFTRPIVPIHVPGFPPR	P8:+15.99491 - P12:+15.99491 - P15:+15.99491 - P16:+15.99491	1.6e-05	35.9	3	1951.05	1951.06	-0.0008	-0.410035
	c106	pepc106a2	20140307_103_1_F01_Col-22-1-2	7321	20.16	GFTRPIVPIHVPGFPPR	P8:+15.99491 - P15:+15.99491 - P16:+15.99491	5.3e-05	36.3	3	1935.06	1935.06	-0.0009	-0.465102
	c106	pepc106a2	20140307_103_1_F02_Col-22-2-2	7009	20.17	GFTRPIVPIHVPGFPPR	P8:+15.99491 - P15:+15.99491 - P16:+15.99491	1.2e-06	37.2	3	1935.06	1935.06	0.0006	0.310068
	c106	pepc106a2	20140307_103_1_F02_Col-22-2-2	7310	20.89	GFTRPIVPIHVPGFPPR	P8:+15.99491 - P15:+15.99491 - P16:+15.99491	0.009	30	3	1935.06	1935.06	0.0032	1.6537
	c106	pepc106a2	20140307_103_1_F03_Col-22-3-2	7490	20.7	GFTRPIVPIHVPGFPPR	P8:+15.99491 - P15:+15.99491 - P16:+15.99491	1.6e-05	37.2	3	1935.06	1935.06	-0.0011	-0.568458
	c106	pepc106a2	20140307_103_1_F03_Col-22-3-2	7279	20.18	GFTRPIVPIHVPGFPPR	P8:+15.99491 - P15:+15.99491 - P16:+15.99491	0.00017	29.2	2	1935.06	1935.06	0.0016	0.826848
	c106	pepc106a2	20140307_103_1_F03_Col-22-3-2	7207	19.99	GFTRPIVPIHVPGFPPR	P8:+15.99491 - P15:+15.99491 - P16:+15.99491	0.00026	34.4	3	1935.06	1935.06	0.0008	0.413424
	c106	pepc106a2	20140307_103_1_G01_Col-22-1-3	6509	20.36	GFTRPIVPIHVPGFPPR	P8:+15.99491 - P15:+15.99491 - P16:+15.99491	0.00076	31.2	3	1935.06	1935.06	0.0009	0.465102
	c106	pepc106a2	20140307_103_1_G03_Col-22-3-3	5904	20.46	GFTRPIVPIHVPGFPPR	P8:+15.99491 - P15:+15.99491 - P16:+15.99491	0.00037	28.8	3	1935.06	1935.06	0.0009	0.465102
	c106	pepc106a5	20140307_103_1_F03_Col-22-3-2	7002	19.53	IVPIHVPGFPPR	P3:+15.99491 - P10:+15.99491 - P11:+15.99491	1e-05	30.9	3	1376.77	1376.77	-0.0028	-2.03375
	c106	pepc106a6	20140307_103_1_F01_Col-22-1-2	6591	18.48	IVPIHVPGFPPR	P3:+15.99491 - P7:+15.99491 - P10:+15.99491 - P11:+15.99491	0.0042	25.8	3	1392.77	1392.76	0.0022	1.57959
	c106	pepc106a6	20140307_103_1_F02_Col-22-2-2	6351	18.58	IVPIHVPGFPPR	P3:+15.99491 - P7:+15.99491 - P10:+15.99491 - P11:+15.99491	2.4e-05	32.7	3	1392.77	1392.76	0.0041	2.94379
	c106	pepc106a6	20140307_103_1_F03_Col-22-3-2	6597	18.56	IVPIHVPGFPPR	P3:+15.99491 - P7:+15.99491 - P10:+15.99491 - P11:+15.99491	0.00076	31.3	2	1392.76	1392.76	-0.0029	-2.08219
	c106	pepc106a6	20140307_103_1_G01_Col-22-1-3	5945	18.8	IVPIHVPGFPPR	P3:+15.99491 - P7:+15.99491 - P10:+15.99491 - P11:+15.99491	0.0046	21.4	3	1392.76	1392.76	-0.0012	-0.861596
	c106	pepc106a6	20140307_103_1_G02_Col-22-2-3	6164	18.65	IVPIHVPGFPPR	P3:+15.99491 - P7:+15.99491 - P10:+15.99491 - P11:+15.99491	0.0021	24.1	3	1392.77	1392.76	0.003	2.15399
	c106	pepc106a8	20140307_103_1_F02_Col-22-2-2	7070	20.32	PIVPIHVPGFPPR	P1:+15.99491 - P4:+15.99491 - P11:+15.99491 - P12:+15.99491	4.9e-05	33.1	3	1489.81	1489.82	-0.0021	-1.40957
	c106	pepc106a8	20140307_103_1_F03_Col-22-3-2	7286	20.2	PIVPIHVPGFPPR	P1:+15.99491 - P4:+15.99491 - P11:+15.99491 - P12:+15.99491	0.0037	33.9	3	1489.81	1489.82	-0.0037	-2.48353
	c106	pepc106a8	20140307_103_1_G02_Col-22-2-3	7008	20.78	PIVPIHVPGFPPR	P1:+15.99491 - P4:+15.99491 - P11:+15.99491 - P12:+15.99491	0.00038	32	3	1489.81	1489.82	-0.0028	-1.87943
	c106	pepc106a9	20140307_103_1_F02_Col-22-2-2	6709	19.44	PIVPIHVPGFPPR	P1:+15.99491 - P4:+15.99491 - P8:+15.99491 - P11:+15.99491 - P12:+15.99491	1.8e-05	37.1	3	1505.81	1505.81	0.0023	1.52742
	c106	pepc106a9	20140307_103_1_F03_Col-22-3-2	7225	20.04	PIVPIHVPGFPPR	P1:+15.99491 - P4:+15.99491 - P8:+15.99491 - P11:+15.99491 - P12:+15.99491	1.8e-06	38	3	1505.81	1505.81	0.0012	0.796912
	c106	pepc106a9	20140307_103_1_F03_Col-22-3-2	6921	19.33	PIVPIHVPGFPPR	P1:+15.99491 - P4:+15.99491 - P8:+15.99491 - P11:+15.99491 - P12:+15.99491	2.7e-05	36	3	1505.81	1505.81	0.0006	0.398456
	c106	pepc106a9	20140307_103_1_G01_Col-22-1-3	6219	19.56	PIVPIHVPGFPPR	P1:+15.99491 - P4:+15.99491 - P8:+15.99491 - P11:+15.99491 - P12:+15.99491	5.2e-06	33.7	2	1505.82	1505.81	0.0053	3.5197
	c106	pepc106a9	20140307_103_1_G01_Col-22-1-3	6192	19.49	PIVPIHVPGFPPR	P1:+15.99491 - P4:+15.99491 - P8:+15.99491 - P11:+15.99491 - P12:+15.99491	3.4e-07	38.1	3	1505.81	1505.81	0.0014	0.929731
	c106	pepc106a9	20140307_103_1_G02_Col-22-2-3	6467	19.45	PIVPIHVPGFPPR	P1:+15.99491 - P4:+15.99491 - P8:+15.99491 - P11:+15.99491 - P12:+15.99491	4.9e-06	37.1	3	1505.81	1505.81	0.0026	1.72664
	c106	pepc106a9	20140307_103_1_G03_Col-22-3-3	5628	19.61	PIVPIHVPGFPPR	P1:+15.99491 - P4:+15.99491 - P8:+15.99491 - P11:+15.99491 - P12:+15.99491	3.1e-05	31.6	3	1505.81	1505.81	0.002	1.32819
	c106	pepc106a8	20140307_103_1_F03_Col-22-3-2	7572	20.9	PIVPIHVPGFPPR	P1:+15.99491 - P8:+15.99491 - P11:+15.99491 - P12:+15.99491	0.0063	24.7	3	1489.82	1489.82	0.0009	0.604101
	c106	pepc106a8	20140307_103_1_G03_Col-22-3-3	6051	20.91	PIVPIHVPGFPPR	P1:+15.99491 - P8:+15.99491 - P11:+15.99491 - P12:+15.99491	0.002	22.4	3	1489.82	1489.82	0.0007	0.469856
	c106	pepc106a7	20140307_103_1_F02_Col-22-2-2	6997	20.14	PIVPIHVPGFPPR	P4:+15.99491 - P11:+15.99491 - P12:+15.99491	0.00028	34.2	3	1473.82	1473.82	-0.0039	-2.64618
	c106	pepc106a7	20140307_103_1_F02_Col-22-2-2	7415	21.14	PIVPIHVPGFPPR	P4:+15.99491 - P11:+15.99491 - P12:+15.99491	0.00071	37.6	3	1473.82	1473.82	0.0007	0.474956
	c106	pepc106a7	20140307_103_1_F03_Col-22-3-2	7626	21.02	PIVPIHVPGFPPR	P4:+15.99491 - P11:+15.99491 - P12:+15.99491	0.00023	39.9	3	1473.82	1473.82	0.0006	0.407105
	c106	pepc106a7	20140307_103_1_F03_Col-22-3-2	7164	19.89	PIVPIHVPGFPPR	P4:+15.99491 - P11:+15.99491 - P12:+15.99491	1.4e-06	40	3	1473.82	1473.82	0.0027	1.83197
	c106	pepc106a7	20140307_103_1_G01_Col-22-1-3	6436	20.16	PIVPIHVPGFPPR	P4:+15.99491 - P11:+15.99491 - P12:+15.99491	0.006	26.3	3	1473.83	1473.82	0.0043	2.91758
	c106	pepc106a7	20140307_103_1_G01_Col-22-1-3	6818	21.2	PIVPIHVPGFPPR	P4:+15.99491 - P11:+15.99491 - P12:+15.99491	3.4e-06	37.6	3	1473.82	1473.82	0.0016	1.08561
	c106	pepc106a7	20140307_103_1_G02_Col-22-2-3	7313	21.55	PIVPIHVPGFPPR	P4:+15.99491 - P11:+15.99491 - P12:+15.99491	3.3e-07	41	3	1473.82	1473.82	-0.0012	-0.81421
	c106	pepc106a7	20140307_103_1_G02_Col-22-2-3	6942	20.62	PIVPIHVPGFPPR	P4:+15.99491 - P11:+15.99491 - P12:+15.99491	1.5e-05	46.3	3	1473.82	1473.82	-0.0002	-0.135702
	c106	pepc106a7	20140307_103_1_G03_Col-22-3-3	6031	20.85	PIVPIHVPGFPPR	P4:+15.99491 - P11:+15.99491 - P12:+15.99491	2.3e-06	39.9	3	1473.82	1473.82	-0.0003	-0.203552
	c106	pepc106a7	20140307_103_1_G03_Col-22-3-3	6255	21.53	PIVPIHVPGFPPR	P4:+15.99491 - P11:+15.99491 - P12:+15.99491	0.00039	24.4	3	1473.83	1473.82	0.004	2.71403
	c106	pepc106a8	20140307_103_1_F01_Col-22-1-2	7105	19.67	PIVPIHVPGFPPR	P4:+15.99491 - P8:+15.99491 - P11:+15.99491 - P12:+15.99491	1.2e-07	41.7	3	1489.82	1489.82	-0.001	-0.671224
	c106	pepc106a8	20140307_103_1_F02_Col-22-2-2	6785	19.64	PIVPIHVPGFPPR	P4:+15.99491 - P8:+15.99491 - P11:+15.99491 - P12:+15.99491	1.6e-10	52	3	1489.82	1489.82	-0.0012	-0.805468
	c106	pepc106a8	20140307_103_1_F03_Col-22-3-2	6998	19.52	PIVPIHVPGFPPR	P4:+15.99491 - P8:+15.99491 - P11:+15.99491 - P12:+15.99491	2e-10	47.8	3	1489.81	1489.82	-0.0031	-2.08079
	c106	pepc106a8	20140307_103_1_G01_Col-22-1-3	6519	20.39	PIVPIHVPGFPPR	P4:+15.99491 - P8:+15.99491 - P11:+15.99491 - P12:+15.99491	4.9e-07	38.1	3	1489.81	1489.82	-0.0016	-1.07396
	c106	pepc106a8	20140307_103_1_G01_Col-22-1-3	6269	19.7	PIVPIHVPGFPPR	P4:+15.99491 - P8:+15.99491 - P11:+15.99491 - P12:+15.99491	1.4e-08	44.5	3	1489.82	1489.82	0.0004	0.268489
	c106	pepc106a8	20140307_103_1_G02_Col-22-2-3	6713	20.06	PIVPIHVPGFPPR	P4:+15.99491 - P8:+15.99491 - P11:+15.99491 - P12:+15.99491	2.2e-08	47	3	1489.82	1489.82	-0.0011	-0.738346
	c106	pepc106a8	20140307_103_1_G03_Col-22-3-3	5828	20.23	PIVPIHVPGFPPR	P4:+15.99491 - P8:+15.99491 - P11:+15.99491 - P12:+15.99491	2.9e-08	41.1	3	1489.81	1489.82	-0.0018	-1.2082
	c106	pepc106b13	20140307_103_1_G03_Col-22-3-3	907	3.57	RPTIPQLPPYRPR	P2:+15.99491 - P5:+15.99491 - P12:+15.99491	0.0073	22	3	1638.91	1638.91	0.0017	1.03728
	c106	pepc106b13	20140307_103_1_G03_Col-22-3-3	225	0.83	RPTIPQLPPYRPR	P2:+15.99491 - P5:+15.99491 - P12:+15.99491	0.0076	23.9	3	1638.91	1638.91	0	0
	c106	pepc106b13	20140307_103_1_E01_Col-22-1-1	4096	14.74	RPTIPQLPPYRPR	P2:+15.99491 - P5:+15.99491 - P9:+15.99491	0.0065	29.8	3	1638.91	1638.91	-0.0025	-1.52541
	c106	pepc106b13	20140307_103_1_E02_Col-22-2-1	3952	14.49	RPTIPQLPPYRPR	P2:+15.99491 - P5:+15.99491 - P9:+15.99491	0.0056	29.9	3	1638.91	1638.91	-0.0019	-1.15931
	c106	pepc106b13	20140307_103_1_E03_Col-22-3-1	4063	14.45	RPTIPQLPPYRPR	P2:+15.99491 - P5:+15.99491 - P9:+15.99491	0.0073	28.7	3	1638.91	1638.91	-0.0002	-0.122032
	c106	pepc106b13	20140307_103_1_F01_Col-22-1-2	4640	14.02	RPTIPQLPPYRPR	P2:+15.99491 - P5:+15.99491 - P9:+15.99491	0.0037	30.1	3	1638.91	1638.91	-0.0025	-1.52541
	c106	pepc106b13	20140307_103_1_F01_Col-22-1-2	4931	14.7	RPTIPQLPPYRPR	P2:+15.99491 - P5:+15.99491 - P9:+15.99491	0.00028	40.9	3	1638.91	1638.91	0	0
	c106	pepc106b13	20140307_103_1_F01_Col-22-1-2	5246	15.4	RPTIPQLPPYRPR	P2:+15.99491 - P5:+15.99491 - P9:+15.99491	0.002	31.4	3	1638.91	1638.91	0.0011	0.671179
	c106	pepc106b13	20140307_103_1_F02_Col-22-2-2	4215	13.5	RPTIPQLPPYRPR	P2:+15.99491 - P5:+15.99491 - P9:+15.99491	0.0047	32.6	3	1638.91	1638.91	0.0001	0.0610162
	c106	pepc106b13	20140307_103_1_F02_Col-22-2-2	4528	14.24	RPTIPQLPPYRPR	P2:+15.99491 - P5:+15.99491 - P9:+15.99491	0.00014	42	3	1638.91	1638.91	-0.0003	-0.183049
	c106	pepc106b13	20140307_103_1_F02_Col-22-2-2	5577	16.69	RPTIPQLPPYRPR	P2:+15.99491 - P5:+15.99491 - P9:+15.99491	0.00065	33.8	3	1638.91	1638.91	0.002	1.22032
	c106	pepc106b13	20140307_103_1_F02_Col-22-2-2	4819	14.92	RPTIPQLPPYRPR	P2:+15.99491 - P5:+15.99491 - P9:+15.99491	0.0009	36.1	3	1638.91	1638.91	0.0001	0.0610162
	c106	pepc106b13	20140307_103_1_F03_Col-22-3-2	4502	13.6	RPTIPQLPPYRPR	P2:+15.99491 - P5:+15.99491 - P9:+15.99491	4.7e-05	42	3	1638.91	1638.91	-0.0006	-0.366097
	c106	pepc106b13	20140307_103_1_F03_Col-22-3-2	4783	14.28	RPTIPQLPPYRPR	P2:+15.99491 - P5:+15.99491 - P9:+15.99491	8.3e-06	51.7	3	1638.91	1638.91	-0.0023	-1.40337
	c106	pepc106b13	20140307_103_1_F03_Col-22-3-2	5124	15.07	RPTIPQLPPYRPR	P2:+15.99491 - P5:+15.99491 - P9:+15.99491	0.0015	32.2	3	1638.9	1638.91	-0.0037	-2.2576
	c106	pepc106b13	20140307_103_1_G01_Col-22-1-3	4715	15.42	RPTIPQLPPYRPR	P2:+15.99491 - P5:+15.99491 - P9:+15.99491	0.0089	32.8	3	1638.91	1638.91	0.0015	0.915244
	c106	pepc106b13	20140307_103_1_G01_Col-22-1-3	4408	14.61	RPTIPQLPPYRPR	P2:+15.99491 - P5:+15.99491 - P9:+15.99491	1.6e-05	50.7	3	1638.91	1638.91	-0.0001	-0.0610162
	c106	pepc106b13	20140307_103_1_G02_Col-22-2-3	5038	15.83	RPTIPQLPPYRPR	P2:+15.99491 - P5:+15.99491 - P9:+15.99491	0.0061	32.7	3	1638.91	1638.91	0.0002	0.122032
	c106	pepc106b13	20140307_103_1_G02_Col-22-2-3	4603	14.79	RPTIPQLPPYRPR	P2:+15.99491 - P5:+15.99491 - P9:+15.99491	9.2e-08	52.6	3	1638.91	1638.91	0.0012	0.732195
	c106	pepc106b13	20140307_103_1_G02_Col-22-2-3	4345	14.12	RPTIPQLPPYRPR	P2:+15.99491 - P5:+15.99491 - P9:+15.99491	0.00088	34.5	3	1638.9	1638.91	-0.0066	-4.02707
	c106	pepc106b13	20140307_103_1_G03_Col-22-3-3	4246	15.34	RPTIPQLPPYRPR	P2:+15.99491 - P5:+15.99491 - P9:+15.99491	0.002	30.6	3	1638.91	1638.91	0.0002	0.122032
	c106	pepc106b13	20140307_103_1_G03_Col-22-3-3	3801	14	RPTIPQLPPYRPR	P2:+15.99491 - P5:+15.99491 - P9:+15.99491	0.0095	24.9	3	1638.91	1638.91	0.0069	4.21012
	c106	pepc106b13	20140307_103_1_G03_Col-22-3-3	4020	14.67	RPTIPQLPPYRPR	P2:+15.99491 - P5:+15.99491 - P9:+15.99491	2.9e-06	58.7	3	1638.91	1638.91	0.0003	0.183049
	c106	pepc106b12	20140307_103_1_E02_Col-22-2-1	4267	15.23	RPTIPQLPPYRPR	P5:+15.99491 - P9:+15.99491	0.004	33	3	1622.91	1622.91	0.0008	0.492941
	c106	pepc106b12	20140307_103_1_E03_Col-22-3-1	4411	15.21	RPTIPQLPPYRPR	P5:+15.99491 - P9:+15.99491	0.00026	37.5	3	1622.91	1622.91	-0.0029	-1.78691
	c106	pepc106b12	20140307_103_1_F02_Col-22-2-2	4718	14.69	RPTIPQLPPYRPR	P5:+15.99491 - P9:+15.99491	0.00012	40.7	3	1622.91	1622.91	0.0015	0.924264
	c106	pepc106b12	20140307_103_1_F02_Col-22-2-2	5018	15.37	RPTIPQLPPYRPR	P5:+15.99491 - P9:+15.99491	0.0022	46.7	3	1622.91	1622.91	-0.0001	-0.0616176
	c106	pepc106b12	20140307_103_1_F03_Col-22-3-2	5101	15.02	RPTIPQLPPYRPR	P5:+15.99491 - P9:+15.99491	4.7e-09	58.8	3	1622.91	1622.91	0.0001	0.0616176
	c106	pepc106b12	20140307_103_1_G01_Col-22-1-3	4602	15.12	RPTIPQLPPYRPR	P5:+15.99491 - P9:+15.99491	0.0087	34.7	3	1622.91	1622.91	-0.0023	-1.4172
	c106	pepc106b12	20140307_103_1_G02_Col-22-2-3	4756	15.14	RPTIPQLPPYRPR	P5:+15.99491 - P9:+15.99491	4.9e-06	37.7	3	1622.91	1622.91	0.0003	0.184853
	c106	pepc106b12	20140307_103_1_G03_Col-22-3-3	4052	14.76	RPTIPQLPPYRPR	P5:+15.99491 - P9:+15.99491	0.00041	32.2	3	1622.91	1622.91	0.0009	0.554558
	c106	pepc106b12	20140307_103_1_G03_Col-22-3-3	4276	15.44	RPTIPQLPPYRPR	P5:+15.99491 - P9:+15.99491	1.4e-07	56.9	3	1622.91	1622.91	0.0007	0.431323
	c106	pepc106b11	20140307_103_1_F02_Col-22-2-2	5461	16.41	RPTIPQLPPYRPR	P9:+15.99491	0.00023	32.5	3	1606.91	1606.92	-0.0055	-3.4227
	c106	pepc106b11	20140307_103_1_F03_Col-22-3-2	5676	16.36	RPTIPQLPPYRPR	P9:+15.99491	2.1e-06	41.5	3	1606.92	1606.92	-0.0026	-1.618

## Sheet: Table S1D
	Supplementary Table S1D. At3g08030: MS/MS experimental data
	Protein identification	Peptide identification	Sample	Scan	Retention time (min)	Peptide sequence	Modifications (C = Carbamidomethylation of Cys residues, E = Loss of H2O on N-terminal Glu residues, M = oxidation of Met residues, P = hydroxylation of Pro residues, Q = N-terminal deamidation on Gln residues)	Best E-value	Best hyperscore	Charge	MH+ observed	MH+ theoretical	DeltaMH+	Delta-ppm
	Data from rosettes of 6 week-old Col0 plants (experiment 1, Hervé, Duruflé et al., 2016)
	b15	pepb15a1	20140307_103_1_E01_Col-22-1-1	4129	14.82	APASEGYLR		0.0033	33	2	963.49	963.49	0.0006	0.622736
	b15	pepb15a1	20140307_103_1_E01_Col-22-1-1	3542	13.42	APASEGYLR		5e-05	36.8	2	963.49	963.49	-0.0002	-0.207579
	b15	pepb15a1	20140307_103_1_E02_Col-22-2-1	3466	13.28	APASEGYLR		0.00055	29.2	2	963.49	963.49	0.0001	0.103789
	b15	pepb15a1	20140307_103_1_E03_Col-22-3-1	3597	13.39	APASEGYLR		0.00014	36.7	2	963.491	963.49	0.0013	1.34926
	b15	pepb15a1	20140307_103_1_F02_Col-22-2-2	4266	13.61	APASEGYLR		9.5e-05	34.9	2	963.489	963.49	-0.0006	-0.622736
	b15	pepb15a1	20140307_103_1_F03_Col-22-3-2	4504	13.61	APASEGYLR		0.0036	32.9	2	963.489	963.49	-0.0006	-0.622736
	b15	pepb15a1	20140307_103_1_G01_Col-22-1-3	4002	13.48	APASEGYLR		0.00057	30.4	2	963.485	963.49	-0.0051	-5.29326
	b15	pepb15a1	20140307_103_1_G02_Col-22-2-3	4043	13.36	APASEGYLR		0.0026	33.9	2	963.488	963.49	-0.0022	-2.28337
	b15	pepb15a2	20140307_103_1_E01_Col-22-1-1	2956	12.03	DTLKVPHTSVGGGHVK		5.3e-08	45	3	1631.89	1631.89	0.0004	0.245115
	b15	pepb15a2	20140307_103_1_E01_Col-22-1-1	2961	12.04	DTLKVPHTSVGGGHVK		1.6e-08	49.5	2	1631.89	1631.89	0.0024	1.47069
	b15	pepb15a2	20140307_103_1_E02_Col-22-2-1	2900	11.88	DTLKVPHTSVGGGHVK		0.00011	33.3	2	1631.89	1631.89	0.0003	0.183836
	b15	pepb15a2	20140307_103_1_E03_Col-22-3-1	2947	11.82	DTLKVPHTSVGGGHVK		0.00018	28.5	3	1631.89	1631.89	-0.0007	-0.428951
	b15	pepb15a2	20140307_103_1_E03_Col-22-3-1	2932	11.78	DTLKVPHTSVGGGHVK		7.6e-09	48.2	2	1631.89	1631.89	0.0013	0.796624
	b15	pepb15a2	20140307_103_1_F01_Col-22-1-2	3702	11.84	DTLKVPHTSVGGGHVK		8e-06	37.5	2	1631.89	1631.89	0.0066	4.0444
	b15	pepb15a2	20140307_103_1_F02_Col-22-2-2	3564	11.98	DTLKVPHTSVGGGHVK		1.1e-05	32.3	3	1631.88	1631.89	-0.0023	-1.40941
	b15	pepb15a2	20140307_103_1_F03_Col-22-3-2	3793	11.89	DTLKVPHTSVGGGHVK		0.0079	24.2	3	1631.89	1631.89	-0.0017	-1.04174
	b15	pepb15a2	20140307_103_1_G02_Col-22-2-3	3485	11.97	DTLKVPHTSVGGGHVK		0.0076	22.3	3	1631.89	1631.89	-0.0004	-0.245115
	b15	pepb15a4	20140307_103_1_E01_Col-22-1-1	4380	15.4	ELVHPIYTR		0.0043	33.5	2	1127.62	1127.62	0.0006	0.532094
	b15	pepb15a4	20140307_103_1_E01_Col-22-1-1	4089	14.73	ELVHPIYTR		0.00024	35.4	2	1127.62	1127.62	0.0006	0.532094
	b15	pepb15a4	20140307_103_1_E02_Col-22-2-1	4051	14.72	ELVHPIYTR		2.4e-05	37.4	2	1127.62	1127.62	-0.0011	-0.975505
	b15	pepb15a4	20140307_103_1_E03_Col-22-3-1	4164	14.66	ELVHPIYTR		0.00025	35.4	2	1127.62	1127.62	-0.0014	-1.24155
	b15	pepb15a4	20140307_103_1_F01_Col-22-1-2	5247	15.4	ELVHPIYTR		0.0053	29.5	2	1127.62	1127.62	0.001	0.886823
	b15	pepb15a4	20140307_103_1_F01_Col-22-1-2	4890	14.61	ELVHPIYTR		0.00028	35.4	2	1127.62	1127.62	-0.0012	-1.06419
	b15	pepb15a4	20140307_103_1_F02_Col-22-2-2	4738	14.74	ELVHPIYTR		9.4e-05	41.3	2	1127.62	1127.62	-0.0008	-0.709458
	b15	pepb15a4	20140307_103_1_F03_Col-22-3-2	4969	14.73	ELVHPIYTR		2.8e-05	37.3	2	1127.62	1127.62	-0.0039	-3.45861
	b15	pepb15a4	20140307_103_1_G02_Col-22-2-3	4649	14.9	ELVHPIYTR		0.00018	35.4	2	1127.62	1127.62	-0.0011	-0.975505
	b15	pepb15a3	20140307_103_1_E01_Col-22-1-1	5757	18.57	ELVHPIYTR	E1:-18.01056	0.0018	30.1	2	1109.61	1109.61	-0.0007	-0.630852
	b15	pepb15a6	20140307_103_1_E01_Col-22-1-1	10753	31.3	ESAIAQVIR		0.0017	26.4	2	986.564	986.563	0.001	1.01362
	b15	pepb15a6	20140307_103_1_E01_Col-22-1-1	5187	17.23	ESAIAQVIR		0.0002	27	2	986.565	986.563	0.0019	1.92588
	b15	pepb15a6	20140307_103_1_E02_Col-22-2-1	5267	17.54	ESAIAQVIR		0.0002	27.1	2	986.563	986.563	-0.0007	-0.709534
	b15	pepb15a6	20140307_103_1_E02_Col-22-2-1	10513	31.28	ESAIAQVIR		0.0047	25.5	2	986.561	986.563	-0.0021	-2.1286
	b15	pepb15a6	20140307_103_1_E03_Col-22-3-1	5374	17.33	ESAIAQVIR		0.0019	25.8	2	986.567	986.563	0.0035	3.54767
	b15	pepb15a6	20140307_103_1_F01_Col-22-1-2	6059	17.21	ESAIAQVIR		0.0015	25.8	2	986.559	986.563	-0.004	-4.05448
	b15	pepb15a6	20140307_103_1_F01_Col-22-1-2	6357	17.91	ESAIAQVIR		0.0042	26.1	2	986.56	986.563	-0.0036	-3.64903
	b15	pepb15a6	20140307_103_1_F02_Col-22-2-2	5982	17.64	ESAIAQVIR		0.0029	29.7	2	986.56	986.563	-0.0032	-3.24358
	b15	pepb15a6	20140307_103_1_F03_Col-22-3-2	691	2.37	ESAIAQVIR		0.00069	25.2	2	986.564	986.563	0.0003	0.304086
	b15	pepb15a6	20140307_103_1_F03_Col-22-3-2	6072	17.3	ESAIAQVIR		0.0017	23.6	2	986.564	986.563	0.0006	0.608172
	b15	pepb15a6	20140307_103_1_G01_Col-22-1-3	5462	17.48	ESAIAQVIR		0.0019	25.8	2	986.564	986.563	0.0002	0.202724
	b15	pepb15a6	20140307_103_1_G02_Col-22-2-3	5631	17.29	ESAIAQVIR		0.0042	27	2	986.566	986.563	0.0028	2.83814
	b15	pepb15a6	20140307_103_1_G03_Col-22-3-3	4937	17.48	ESAIAQVIR		0.0019	25.5	2	986.563	986.563	-0.0003	-0.304086
	b15	pepb15a7	20140307_103_1_E02_Col-22-2-1	8568	25.57	FIDSKYFNVPFGHAAIELVAGK		1.6e-08	48.3	3	2423.28	2423.28	0.0045	1.85699
	b15	pepb15a7	20140307_103_1_E02_Col-22-2-1	8626	25.72	FIDSKYFNVPFGHAAIELVAGK		9.6e-12	62.2	2	2423.29	2423.28	0.01	4.12665
	b15	pepb15a9	20140307_103_1_E02_Col-22-2-1	3492	13.35	GAPASEGYLR		0.00031	35.1	2	1020.51	1020.51	0.0027	2.64573
	b15	pepb15a9	20140307_103_1_E03_Col-22-3-1	3621	13.45	GAPASEGYLR		0.0023	31.2	2	1020.51	1020.51	0.003	2.9397
	b15	pepb15b14	20140307_103_1_E01_Col-22-1-1	7604	22.84	ITFFSGFYHTK		0.00053	30.5	2	1347.67	1347.67	-0.0003	-0.222606
	b15	pepb15b14	20140307_103_1_F01_Col-22-1-2	8274	22.38	ITFFSGFYHTK		0.00083	34	2	1347.67	1347.67	-0.0009	-0.667817
	b15	pepb15b14	20140307_103_1_F02_Col-22-2-2	7988	22.54	ITFFSGFYHTK		6.4e-05	38.3	2	1347.67	1347.67	0.0004	0.296808
	b15	pepb15b14	20140307_103_1_F03_Col-22-3-2	8206	22.46	ITFFSGFYHTK		0.00021	34.4	2	1347.67	1347.67	-0.0001	-0.0742019
	b15	pepb15b14	20140307_103_1_G01_Col-22-1-3	7348	22.68	ITFFSGFYHTK		0.00089	30.4	2	1347.67	1347.67	0.0002	0.148404
	b15	pepb15b16	20140307_103_1_E01_Col-22-1-1	8210	24.31	KTDTVSLCGPVIDEIVVSHVA	C8:+57.02146	8.9e-07	41.4	3	2239.17	2239.16	0.0039	1.74172
	b15	pepb15b16	20140307_103_1_E02_Col-22-2-1	8224	24.65	KTDTVSLCGPVIDEIVVSHVA	C8:+57.02146	6.2e-12	64.2	2	2239.17	2239.16	0.0077	3.43878
	b15	pepb15b16	20140307_103_1_E02_Col-22-2-1	8147	24.45	KTDTVSLCGPVIDEIVVSHVA	C8:+57.02146	6.6e-12	58.7	3	2239.17	2239.16	0.001	0.446595
	b15	pepb15b16	20140307_103_1_E03_Col-22-3-1	8477	24.3	KTDTVSLCGPVIDEIVVSHVA	C8:+57.02146	4.4e-09	49	3	2239.17	2239.16	0.0038	1.69706
	b15	pepb15b16	20140307_103_1_F01_Col-22-1-2	9082	24.37	KTDTVSLCGPVIDEIVVSHVA	C8:+57.02146	1e-15	73	2	2239.17	2239.16	0.0043	1.92036
	b15	pepb15b16	20140307_103_1_F01_Col-22-1-2	8980	24.12	KTDTVSLCGPVIDEIVVSHVA	C8:+57.02146	2e-05	38.8	3	2239.16	2239.16	-0.0034	-1.51842
	b15	pepb15b16	20140307_103_1_F01_Col-22-1-2	9251	24.81	KTDTVSLCGPVIDEIVVSHVA	C8:+57.02146	3.1e-05	39.4	3	2239.17	2239.16	0.0056	2.50093
	b15	pepb15b16	20140307_103_1_F02_Col-22-2-2	8647	24.24	KTDTVSLCGPVIDEIVVSHVA	C8:+57.02146	2.2e-05	38.8	3	2239.17	2239.16	0.004	1.78638
	b15	pepb15b16	20140307_103_1_F03_Col-22-3-2	9007	24.56	KTDTVSLCGPVIDEIVVSHVA	C8:+57.02146	5.2e-09	50	3	2239.17	2239.16	0.0007	0.312617
	b15	pepb15b16	20140307_103_1_G01_Col-22-1-3	7999	24.55	KTDTVSLCGPVIDEIVVSHVA	C8:+57.02146	1.1e-06	43.4	3	2239.17	2239.16	0.0012	0.535914
	b15	pepb15b16	20140307_103_1_G02_Col-22-2-3	8462	24.58	KTDTVSLCGPVIDEIVVSHVA	C8:+57.02146	2.7e-06	42.7	3	2239.17	2239.16	0.0025	1.11649
	b15	pepb15b16	20140307_103_1_G03_Col-22-3-3	7281	24.66	KTDTVSLCGPVIDEIVVSHVA	C8:+57.02146	3.4e-09	49.9	3	2239.17	2239.16	0.0042	1.8757
	b15	pepb15b11	20140307_103_1_E01_Col-22-1-1	7749	23.18	LEVKPGSLYALTFGASR		1.1e-06	38.2	3	1809	1808.99	0.0047	2.59813
	b15	pepb15b11	20140307_103_1_E01_Col-22-1-1	8024	23.86	LEVKPGSLYALTFGASR		2.6e-08	49.9	3	1808.99	1808.99	0.0012	0.663353
	b15	pepb15b11	20140307_103_1_E01_Col-22-1-1	7758	23.2	LEVKPGSLYALTFGASR		7.9e-08	56.9	2	1808.99	1808.99	0.0005	0.276397
	b15	pepb15b11	20140307_103_1_E01_Col-22-1-1	8694	25.57	LEVKPGSLYALTFGASR		0.0076	23.8	3	1808.99	1808.99	0.0012	0.663353
	b15	pepb15b11	20140307_103_1_E02_Col-22-2-1	7648	23.18	LEVKPGSLYALTFGASR		1.2e-06	38.4	3	1809	1808.99	0.0046	2.54285
	b15	pepb15b11	20140307_103_1_E02_Col-22-2-1	7920	23.87	LEVKPGSLYALTFGASR		1.9e-08	45.9	3	1808.99	1808.99	0.0034	1.8795
	b15	pepb15b11	20140307_103_1_E02_Col-22-2-1	7660	23.21	LEVKPGSLYALTFGASR		2.2e-11	67.4	2	1809	1808.99	0.0051	2.81925
	b15	pepb15b11	20140307_103_1_E03_Col-22-3-1	7981	23.12	LEVKPGSLYALTFGASR		2.7e-10	59.2	2	1809	1808.99	0.0057	3.15093
	b15	pepb15b11	20140307_103_1_E03_Col-22-3-1	8277	23.82	LEVKPGSLYALTFGASR		8.6e-10	50	3	1809	1808.99	0.0056	3.09565
	b15	pepb15b11	20140307_103_1_E03_Col-22-3-1	7979	23.12	LEVKPGSLYALTFGASR		2.1e-09	45.8	3	1809	1808.99	0.0047	2.59813
	b15	pepb15b11	20140307_103_1_F01_Col-22-1-2	8584	23.15	LEVKPGSLYALTFGASR		2e-08	49.9	3	1808.99	1808.99	0.0027	1.49254
	b15	pepb15b11	20140307_103_1_F01_Col-22-1-2	8595	23.18	LEVKPGSLYALTFGASR		4.8e-11	69	2	1808.99	1808.99	0.0009	0.497515
	b15	pepb15b11	20140307_103_1_F02_Col-22-2-2	8240	23.19	LEVKPGSLYALTFGASR		3.8e-09	49.9	3	1808.99	1808.99	0.0028	1.54782
	b15	pepb15b11	20140307_103_1_F02_Col-22-2-2	8263	23.24	LEVKPGSLYALTFGASR		5e-13	71	2	1808.99	1808.99	0.0024	1.32671
	b15	pepb15b11	20140307_103_1_F03_Col-22-3-2	8475	23.17	LEVKPGSLYALTFGASR		2.3e-06	42.1	3	1809	1808.99	0.0043	2.37702
	b15	pepb15b11	20140307_103_1_F03_Col-22-3-2	8483	23.19	LEVKPGSLYALTFGASR		1.1e-07	50	2	1808.99	1808.99	0.004	2.21118
	b15	pepb15b11	20140307_103_1_G01_Col-22-1-3	7583	23.35	LEVKPGSLYALTFGASR		1e-07	49.1	3	1809	1808.99	0.0048	2.65341
	b15	pepb15b11	20140307_103_1_G01_Col-22-1-3	7587	23.36	LEVKPGSLYALTFGASR		2.7e-09	59.1	2	1808.99	1808.99	0.0005	0.276397
	b15	pepb15b11	20140307_103_1_G01_Col-22-1-3	7818	24.03	LEVKPGSLYALTFGASR		2.1e-06	42.1	3	1809	1808.99	0.0043	2.37702
	b15	pepb15b11	20140307_103_1_G02_Col-22-2-3	8225	23.93	LEVKPGSLYALTFGASR		0.00062	32.4	3	1808.98	1808.99	-0.006	-3.31677
	b15	pepb15b11	20140307_103_1_G02_Col-22-2-3	7966	23.25	LEVKPGSLYALTFGASR		3.4e-06	45.8	3	1808.99	1808.99	0.0021	1.16087
	b15	pepb15b11	20140307_103_1_G02_Col-22-2-3	7981	23.29	LEVKPGSLYALTFGASR		5.1e-09	56.9	2	1809	1808.99	0.0072	3.98012
	b15	pepb15b11	20140307_103_1_G03_Col-22-3-3	6865	23.38	LEVKPGSLYALTFGASR		1.3e-08	50	3	1808.99	1808.99	0.004	2.21118
	b15	pepb15b11	20140307_103_1_G03_Col-22-3-3	6880	23.43	LEVKPGSLYALTFGASR		3.5e-05	35.6	2	1809	1808.99	0.007	3.86956
	b15	pepb15b12	20140307_103_1_E01_Col-22-1-1	2673	11.32	LGNEATISQK		0.006	25.2	2	1060.56	1060.56	0.0011	1.03718
	b15	pepb15b12	20140307_103_1_E01_Col-22-1-1	2400	10.64	LGNEATISQK		0.00016	32.5	2	1060.56	1060.56	0.0003	0.282868
	b15	pepb15b12	20140307_103_1_E02_Col-22-2-1	2366	10.54	LGNEATISQK		5.5e-05	33.7	2	1060.56	1060.56	0.0005	0.471447
	b15	pepb15b12	20140307_103_1_E03_Col-22-3-1	2421	10.59	LGNEATISQK		3.3e-05	36.1	2	1060.56	1060.56	0.0011	1.03718
	b15	pepb15b12	20140307_103_1_F01_Col-22-1-2	3392	11.13	LGNEATISQK		0.00076	30.7	2	1060.57	1060.56	0.0025	2.35724
	b15	pepb15b12	20140307_103_1_F02_Col-22-2-2	2985	10.55	LGNEATISQK		0.00086	33.8	2	1060.56	1060.56	0.0003	0.282868
	b15	pepb15b12	20140307_103_1_F03_Col-22-3-2	3280	10.66	LGNEATISQK		3.4e-05	31.8	2	1060.56	1060.56	0.0006	0.565737
	b15	pepb15b12	20140307_103_1_G01_Col-22-1-3	3039	10.71	LGNEATISQK		5.2e-05	33.6	2	1060.56	1060.56	0.0007	0.660026
	b15	pepb15b12	20140307_103_1_G02_Col-22-2-3	2979	10.65	LGNEATISQK		7.5e-06	36.1	2	1060.56	1060.56	0.0003	0.282868
	b15	pepb15b12	20140307_103_1_G03_Col-22-3-3	2830	10.93	LGNEATISQK		7.2e-05	33.2	2	1060.56	1060.56	-0.0004	-0.377158
	b15	pepb15b15	20140307_103_1_E03_Col-22-3-1	10328	29.15	LVNSTQGVLLPPKQEDLTSPLPGWIIESLK		0.0012	27.6	3	3273.8	3272.81	0.99	302.492
	b15	pepb15b18	20140307_103_1_E01_Col-22-1-1	9200	26.89	NALPEWETTGFVEYIAGGPQPGGMYFPVAHGVHAVR		3.6e-08	46.8	3	3854.88	3854.88	0.007	1.81588
	b15	pepb15b18	20140307_103_1_E02_Col-22-2-1	9087	26.97	NALPEWETTGFVEYIAGGPQPGGMYFPVAHGVHAVR		1.5e-12	55.5	3	3854.88	3854.88	0.002	0.518824
	b15	pepb15b18	20140307_103_1_E03_Col-22-3-1	9491	26.86	NALPEWETTGFVEYIAGGPQPGGMYFPVAHGVHAVR		1.7e-10	50	3	3854.88	3854.88	0.0035	0.907941
	b15	pepb15b18	20140307_103_1_F01_Col-22-1-2	10022	26.82	NALPEWETTGFVEYIAGGPQPGGMYFPVAHGVHAVR		2.9e-08	47.1	3	3854.89	3854.88	0.014	3.63176
	b15	pepb15b19	20140307_103_1_E01_Col-22-1-1	8819	25.88	NALPEWETTGFVEYIAGGPQPGGMYFPVAHGVHAVR	M24:+15.99491	5.9e-09	47.6	3	3870.88	3870.87	0.013	3.35842
	b15	pepb15b19	20140307_103_1_E02_Col-22-2-1	8721	25.98	NALPEWETTGFVEYIAGGPQPGGMYFPVAHGVHAVR	M24:+15.99491	1.6e-12	52.9	3	3870.88	3870.87	0.013	3.35842
	b15	pepb15b19	20140307_103_1_E03_Col-22-3-1	9103	25.85	NALPEWETTGFVEYIAGGPQPGGMYFPVAHGVHAVR	P21:+15.99491	5.6e-11	51.3	3	3870.88	3870.87	0.014	3.61676
	b15	pepb15b20	20140307_103_1_E01_Col-22-1-1	5969	19.06	NDCHGSMMVEAFAAR	C3:+57.02146	6e-09	45	3	1695.7	1695.7	-0.0024	-1.41534
	b15	pepb15b20	20140307_103_1_E01_Col-22-1-1	5976	19.07	NDCHGSMMVEAFAAR	C3:+57.02146	1e-15	76.8	2	1695.71	1695.7	0.003	1.76918
	b15	pepb15b20	20140307_103_1_E02_Col-22-2-1	5888	19.03	NDCHGSMMVEAFAAR	C3:+57.02146	1e-15	86.3	2	1695.7	1695.7	-0.0016	-0.943561
	b15	pepb15b20	20140307_103_1_E02_Col-22-2-1	5880	19.01	NDCHGSMMVEAFAAR	C3:+57.02146	1e-08	41.7	3	1695.7	1695.7	-0.0008	-0.47178
	b15	pepb15b20	20140307_103_1_E03_Col-22-3-1	6116	19	NDCHGSMMVEAFAAR	C3:+57.02146	3.7e-08	41.7	3	1695.7	1695.7	-0.0009	-0.530753
	b15	pepb15b20	20140307_103_1_E03_Col-22-3-1	6117	19	NDCHGSMMVEAFAAR	C3:+57.02146	2.9e-15	73.1	2	1695.7	1695.7	-0.001	-0.589726
	b15	pepb15b20	20140307_103_1_F01_Col-22-1-2	6759	18.88	NDCHGSMMVEAFAAR	C3:+57.02146	1.5e-06	35.7	3	1695.7	1695.7	0.0006	0.353835
	b15	pepb15b20	20140307_103_1_F01_Col-22-1-2	6783	18.94	NDCHGSMMVEAFAAR	C3:+57.02146	8.7e-15	62.3	2	1695.7	1695.7	-0.0045	-2.65377
	b15	pepb15b20	20140307_103_1_F02_Col-22-2-2	6537	19.04	NDCHGSMMVEAFAAR	C3:+57.02146	1.8e-08	41.7	3	1695.7	1695.7	-0.0011	-0.648698
	b15	pepb15b20	20140307_103_1_F02_Col-22-2-2	6566	19.11	NDCHGSMMVEAFAAR	C3:+57.02146	3.4e-15	70.1	2	1695.7	1695.7	-0.0006	-0.353835
	b15	pepb15b20	20140307_103_1_F03_Col-22-3-2	6785	19.03	NDCHGSMMVEAFAAR	C3:+57.02146	4.7e-09	41.7	3	1695.7	1695.7	-0.0026	-1.53329
	b15	pepb15b20	20140307_103_1_G01_Col-22-1-3	6075	19.16	NDCHGSMMVEAFAAR	C3:+57.02146	2.8e-08	41.5	3	1695.7	1695.7	-0.0011	-0.648698
	b15	pepb15b20	20140307_103_1_G01_Col-22-1-3	6088	19.2	NDCHGSMMVEAFAAR	C3:+57.02146	1e-15	61.9	2	1695.7	1695.7	-0.0007	-0.412808
	b15	pepb15b20	20140307_103_1_G02_Col-22-2-3	6357	19.18	NDCHGSMMVEAFAAR	C3:+57.02146	0.0006	29.4	3	1695.7	1695.7	-0.0008	-0.47178
	b15	pepb15b20	20140307_103_1_G03_Col-22-3-3	5507	19.24	NDCHGSMMVEAFAAR	C3:+57.02146	1.6e-05	30.5	3	1695.7	1695.7	-0.0035	-2.06404
	b15	pepb15b21	20140307_103_1_E01_Col-22-1-1	5006	16.83	NDCHGSMMVEAFAAR	C3:+57.02146 - M7:+15.99491	1e-15	68.3	2	1711.7	1711.7	0.0026	1.51896
	b15	pepb15b21	20140307_103_1_E01_Col-22-1-1	5021	16.87	NDCHGSMMVEAFAAR	C3:+57.02146 - M7:+15.99491	1.8e-06	32.7	3	1711.7	1711.7	0.0032	1.86949
	b15	pepb15b21	20140307_103_1_E02_Col-22-2-1	4956	16.82	NDCHGSMMVEAFAAR	C3:+57.02146 - M7:+15.99491	1e-15	78.4	2	1711.7	1711.7	-0.0028	-1.6358
	b15	pepb15b21	20140307_103_1_E02_Col-22-2-1	4957	16.82	NDCHGSMMVEAFAAR	C3:+57.02146 - M7:+15.99491	0.0003	28.7	3	1711.7	1711.7	0.0029	1.69422
	b15	pepb15b21	20140307_103_1_E03_Col-22-3-1	5133	16.8	NDCHGSMMVEAFAAR	C3:+57.02146 - M7:+15.99491	1e-15	70	2	1711.7	1711.7	-0.0037	-2.1616
	b15	pepb15b21	20140307_103_1_E03_Col-22-3-1	5130	16.79	NDCHGSMMVEAFAAR	C3:+57.02146 - M7:+15.99491	3.6e-07	39.1	3	1711.7	1711.7	0.0013	0.759479
	b15	pepb15b21	20140307_103_1_F01_Col-22-1-2	5791	16.61	NDCHGSMMVEAFAAR	C3:+57.02146 - M7:+15.99491	1e-15	54.7	2	1711.7	1711.7	-0.0014	-0.817901
	b15	pepb15b21	20140307_103_1_F01_Col-22-1-2	5825	16.69	NDCHGSMMVEAFAAR	C3:+57.02146 - M7:+15.99491	5.4e-08	32.5	3	1711.7	1711.7	0.0003	0.175264
	b15	pepb15b21	20140307_103_1_F02_Col-22-2-2	5645	16.84	NDCHGSMMVEAFAAR	C3:+57.02146 - M7:+15.99491	1e-15	67.7	2	1711.7	1711.7	0.0009	0.525793
	b15	pepb15b21	20140307_103_1_F02_Col-22-2-2	5662	16.88	NDCHGSMMVEAFAAR	C3:+57.02146 - M7:+15.99491	8.1e-10	42.3	3	1711.7	1711.7	0.0001	0.0584215
	b15	pepb15b21	20140307_103_1_F03_Col-22-3-2	5887	16.84	NDCHGSMMVEAFAAR	C3:+57.02146 - M7:+15.99491	1.7e-10	39.3	2	1711.7	1711.7	-0.0013	-0.759479
	b15	pepb15b21	20140307_103_1_G01_Col-22-1-3	5306	17.06	NDCHGSMMVEAFAAR	C3:+57.02146 - M7:+15.99491	1.3e-09	37	2	1711.7	1711.7	0.0011	0.642636
	b15	pepb15b21	20140307_103_1_G02_Col-22-2-3	5496	16.91	NDCHGSMMVEAFAAR	C3:+57.02146 - M7:+15.99491	1.4e-09	48.3	2	1711.7	1711.7	-0.0014	-0.817901
	b15	pepb15b22	20140307_103_1_E01_Col-22-1-1	3650	13.68	NDCHGSMMVEAFAAR	C3:+57.02146 - M7:+15.99491 - M8:+15.99491	3.1e-12	51.4	2	1727.69	1727.69	0.0004	0.231523
	b15	pepb15b22	20140307_103_1_E01_Col-22-1-1	3644	13.66	NDCHGSMMVEAFAAR	C3:+57.02146 - M7:+15.99491 - M8:+15.99491	1.8e-05	33	3	1727.69	1727.69	-0.0012	-0.694568
	b15	pepb15b22	20140307_103_1_E02_Col-22-2-1	3583	13.58	NDCHGSMMVEAFAAR	C3:+57.02146 - M7:+15.99491 - M8:+15.99491	3.9e-10	42.8	3	1727.69	1727.69	-0.0027	-1.56278
	b15	pepb15b22	20140307_103_1_E02_Col-22-2-1	3593	13.6	NDCHGSMMVEAFAAR	C3:+57.02146 - M7:+15.99491 - M8:+15.99491	8.2e-10	50.3	2	1727.69	1727.69	0.0002	0.115761
	b15	pepb15b22	20140307_103_1_E03_Col-22-3-1	3709	13.66	NDCHGSMMVEAFAAR	C3:+57.02146 - M7:+15.99491 - M8:+15.99491	9.5e-07	36	3	1727.69	1727.69	-0.0005	-0.289403
	b15	pepb15b22	20140307_103_1_E03_Col-22-3-1	3721	13.69	NDCHGSMMVEAFAAR	C3:+57.02146 - M7:+15.99491 - M8:+15.99491	1.4e-14	54.7	2	1727.7	1727.69	0.0021	1.21549
	b15	pepb15b22	20140307_103_1_F01_Col-22-1-2	4425	13.55	NDCHGSMMVEAFAAR	C3:+57.02146 - M7:+15.99491 - M8:+15.99491	5.2e-07	39.2	3	1727.69	1727.69	0.0009	0.520926
	b15	pepb15b22	20140307_103_1_F02_Col-22-2-2	4253	13.58	NDCHGSMMVEAFAAR	C3:+57.02146 - M7:+15.99491 - M8:+15.99491	1.1e-06	36.1	3	1727.7	1727.69	0.0013	0.752448
	b15	pepb15b22	20140307_103_1_F03_Col-22-3-2	4519	13.65	NDCHGSMMVEAFAAR	C3:+57.02146 - M7:+15.99491 - M8:+15.99491	5.3e-07	33.3	3	1727.7	1727.69	0.0017	0.983971
	b15	pepb15b22	20140307_103_1_G01_Col-22-1-3	4105	13.79	NDCHGSMMVEAFAAR	C3:+57.02146 - M7:+15.99491 - M8:+15.99491	0.00052	27.3	3	1727.69	1727.69	0.0004	0.231523
	b15	pepb15b22	20140307_103_1_G02_Col-22-2-3	4167	13.68	NDCHGSMMVEAFAAR	C3:+57.02146 - M7:+15.99491 - M8:+15.99491	1.3e-07	42.6	3	1727.69	1727.69	0.0004	0.231523
	b15	pepb15b22	20140307_103_1_G03_Col-22-3-3	3733	13.81	NDCHGSMMVEAFAAR	C3:+57.02146 - M7:+15.99491 - M8:+15.99491	0.00096	27.5	3	1727.69	1727.69	-0.0003	-0.173642
	b15	pepb15b21	20140307_103_1_E01_Col-22-1-1	4643	15.99	NDCHGSMMVEAFAAR	C3:+57.02146 - M8:+15.99491	7.4e-15	57.6	2	1711.7	1711.7	-0.0001	-0.0584215
	b15	pepb15b21	20140307_103_1_E01_Col-22-1-1	4632	15.97	NDCHGSMMVEAFAAR	C3:+57.02146 - M8:+15.99491	6.1e-05	31.8	3	1711.7	1711.7	0.0005	0.292107
	b15	pepb15b21	20140307_103_1_E02_Col-22-2-1	4590	15.96	NDCHGSMMVEAFAAR	C3:+57.02146 - M8:+15.99491	1.4e-15	62	2	1711.7	1711.7	0.0029	1.69422
	b15	pepb15b21	20140307_103_1_E02_Col-22-2-1	4584	15.95	NDCHGSMMVEAFAAR	C3:+57.02146 - M8:+15.99491	5.9e-07	37.7	3	1711.7	1711.7	-0.0004	-0.233686
	b15	pepb15b21	20140307_103_1_E03_Col-22-3-1	4747	15.94	NDCHGSMMVEAFAAR	C3:+57.02146 - M8:+15.99491	1e-15	59	2	1711.69	1711.7	-0.0052	-3.03792
	b15	pepb15b21	20140307_103_1_E03_Col-22-3-1	4739	15.92	NDCHGSMMVEAFAAR	C3:+57.02146 - M8:+15.99491	4.4e-05	29.3	3	1711.69	1711.7	-0.0051	-2.9795
	b15	pepb15b21	20140307_103_1_F01_Col-22-1-2	5411	15.76	NDCHGSMMVEAFAAR	C3:+57.02146 - M8:+15.99491	4.9e-08	34.6	3	1711.7	1711.7	0.0004	0.233686
	b15	pepb15b21	20140307_103_1_F01_Col-22-1-2	5415	15.77	NDCHGSMMVEAFAAR	C3:+57.02146 - M8:+15.99491	9.7e-14	61.8	2	1711.7	1711.7	0.0009	0.525793
	b15	pepb15b21	20140307_103_1_F02_Col-22-2-2	5296	16.03	NDCHGSMMVEAFAAR	C3:+57.02146 - M8:+15.99491	1.5e-11	45.8	2	1711.7	1711.7	0.0022	1.28527
	b15	pepb15b21	20140307_103_1_F02_Col-22-2-2	5266	15.95	NDCHGSMMVEAFAAR	C3:+57.02146 - M8:+15.99491	2.4e-05	31.1	3	1711.7	1711.7	-0.0011	-0.642636
	b15	pepb15b21	20140307_103_1_F03_Col-22-3-2	5483	15.91	NDCHGSMMVEAFAAR	C3:+57.02146 - M8:+15.99491	0.0066	23.6	3	1711.7	1711.7	0.0013	0.759479
	b15	pepb15b21	20140307_103_1_G01_Col-22-1-3	4949	16.08	NDCHGSMMVEAFAAR	C3:+57.02146 - M8:+15.99491	8.4e-06	24.2	3	1711.7	1711.7	0.0034	1.98633
	b15	pepb15b23	20140307_103_1_E01_Col-22-1-1	2063	9.75	NGGFEEGPHR		3.8e-07	45.9	2	1099.49	1099.49	-0.0004	-0.363804
	b15	pepb15b23	20140307_103_1_E01_Col-22-1-1	2093	9.82	NGGFEEGPHR		2.6e-07	41.3	2	1099.49	1099.49	-0.0005	-0.454755
	b15	pepb15b23	20140307_103_1_E01_Col-22-1-1	2327	10.42	NGGFEEGPHR		0.00013	31.2	2	1099.49	1099.49	-0.0003	-0.272853
	b15	pepb15b23	20140307_103_1_E02_Col-22-2-1	2029	9.63	NGGFEEGPHR		4.6e-07	39.2	2	1099.49	1099.49	-0.0005	-0.454755
	b15	pepb15b23	20140307_103_1_E02_Col-22-2-1	2286	10.31	NGGFEEGPHR		2.4e-06	37.8	2	1099.49	1099.49	-0.0011	-1.00046
	b15	pepb15b23	20140307_103_1_E03_Col-22-3-1	2087	9.73	NGGFEEGPHR		7.1e-07	48.3	2	1099.49	1099.49	-0.0016	-1.45522
	b15	pepb15b23	20140307_103_1_F01_Col-22-1-2	2801	9.65	NGGFEEGPHR		2.4e-08	48.3	2	1099.49	1099.49	0.0008	0.727609
	b15	pepb15b23	20140307_103_1_F02_Col-22-2-2	2675	9.75	NGGFEEGPHR		3.9e-09	54.6	2	1099.49	1099.49	0.0002	0.181902
	b15	pepb15b23	20140307_103_1_F03_Col-22-3-2	2961	9.83	NGGFEEGPHR		1.9e-08	50.2	2	1099.49	1099.49	-0.0008	-0.727609
	b15	pepb15b23	20140307_103_1_G02_Col-22-2-3	2706	9.89	NGGFEEGPHR		3.5e-07	48.2	2	1099.49	1099.49	-0.0001	-0.0909511
	b15	pepb15b24	20140307_103_1_E02_Col-22-2-1	2810	11.66	NGGFEEGPHR	P8:+15.99491	0.003	28	2	1115.49	1115.49	-0.0002	-0.179294
	b15	pepb15b24	20140307_103_1_E03_Col-22-3-1	2911	11.73	NGGFEEGPHR	P8:+15.99491	0.00017	31.1	2	1115.49	1115.49	0.0004	0.358588
	b15	pepb15b25	20140307_103_1_E01_Col-22-1-1	2373	10.56	NGNFEESPK		0.0014	28.1	2	1021.46	1021.46	-0.0011	-1.07689
	b15	pepb15b25	20140307_103_1_E02_Col-22-2-1	2337	10.47	NGNFEESPK		0.00062	31.8	2	1021.46	1021.46	-0.0011	-1.07689
	b15	pepb15b25	20140307_103_1_F02_Col-22-2-2	2782	10	NGNFEESPK		0.0036	28.2	2	1021.46	1021.46	-0.0005	-0.489496
	b15	pepb15b25	20140307_103_1_F03_Col-22-3-2	3069	10.09	NGNFEESPK		0.0017	28.3	2	1021.46	1021.46	-0.0006	-0.587395
	b15	pepb15b25	20140307_103_1_G01_Col-22-1-3	2855	10.14	NGNFEESPK		0.0025	28.1	2	1021.46	1021.46	-0.0017	-1.66429
	b15	pepb15b25	20140307_103_1_G03_Col-22-3-3	2657	10.35	NGNFEESPK		0.0004	33.6	2	1021.46	1021.46	-0.0001	-0.0978992
	b15	pepb15b26	20140307_103_1_F03_Col-22-3-2	2362	8.32	NGNFEESPKK		0.00034	33.2	2	1149.55	1149.55	0	0
	b15	pepb15b26	20140307_103_1_G02_Col-22-2-3	2113	8.28	NGNFEESPKK		0.0011	31.7	2	1149.55	1149.55	0.0005	0.434951
	b15	pepb15b28	20140307_103_1_E01_Col-22-1-1	10256	29.82	QEDLTSPLPGWIIESLK		0.00011	35.1	3	1926.03	1926.02	0.0039	2.0249
	b15	pepb15b28	20140307_103_1_E01_Col-22-1-1	11310	33	QEDLTSPLPGWIIESLK		1.2e-08	47.9	2	1926.03	1926.02	0.0075	3.89404
	b15	pepb15b28	20140307_103_1_E01_Col-22-1-1	10462	30.42	QEDLTSPLPGWIIESLK		7.4e-15	60.1	2	1926.03	1926.02	0.0085	4.41324
	b15	pepb15b28	20140307_103_1_E02_Col-22-2-1	10038	29.79	QEDLTSPLPGWIIESLK		4.9e-11	50.8	2	1926.04	1926.02	0.017	8.82648
	b15	pepb15b28	20140307_103_1_E02_Col-22-2-1	10054	29.84	QEDLTSPLPGWIIESLK		9.5e-06	38	3	1926.02	1926.02	0.001	0.519205
	b15	pepb15b28	20140307_103_1_E03_Col-22-3-1	10763	30.39	QEDLTSPLPGWIIESLK		2.2e-07	44.5	2	1926.03	1926.02	0.0073	3.79019
	b15	pepb15b28	20140307_103_1_F01_Col-22-1-2	11231	30.25	QEDLTSPLPGWIIESLK		2.4e-15	70.5	2	1926.03	1926.02	0.0034	1.7653
	b15	pepb15b28	20140307_103_1_F01_Col-22-1-2	11105	29.88	QEDLTSPLPGWIIESLK		8.5e-07	38.1	3	1926.03	1926.02	0.0028	1.45377
	b15	pepb15b28	20140307_103_1_F02_Col-22-2-2	10684	29.98	QEDLTSPLPGWIIESLK		4e-06	38.3	3	1926.02	1926.02	0.0012	0.623046
	b15	pepb15b28	20140307_103_1_F02_Col-22-2-2	10655	29.89	QEDLTSPLPGWIIESLK		8.9e-10	45.4	2	1926.04	1926.02	0.014	7.26887
	b15	pepb15b28	20140307_103_1_F03_Col-22-3-2	10871	29.93	QEDLTSPLPGWIIESLK		2.5e-06	37.8	3	1926.03	1926.02	0.0057	2.95947
	b15	pepb15b28	20140307_103_1_F03_Col-22-3-2	10834	29.81	QEDLTSPLPGWIIESLK		1.5e-08	47.2	2	1926.03	1926.02	0.01	5.19205
	b15	pepb15b28	20140307_103_1_G02_Col-22-2-3	10302	29.88	QEDLTSPLPGWIIESLK		3.5e-10	53.9	2	1926.03	1926.02	0.0094	4.88053
	b15	pepb15b28	20140307_103_1_G02_Col-22-2-3	10321	29.94	QEDLTSPLPGWIIESLK		2.2e-06	34.6	3	1926.03	1926.02	0.0031	1.60953
	b15	pepb15b27	20140307_103_1_E01_Col-22-1-1	11293	32.95	QEDLTSPLPGWIIESLK	Q1:-17.02655	3.3e-06	36.3	2	1909	1909	0.0066	3.45732
	b15	pepb15b27	20140307_103_1_E02_Col-22-2-1	11042	32.98	QEDLTSPLPGWIIESLK	Q1:-17.02655	0.0027	24	2	1909	1909	0.0084	4.40022
	b15	pepb15b27	20140307_103_1_E03_Col-22-3-1	11683	33.14	QEDLTSPLPGWIIESLK	Q1:-17.02655	9.9e-10	45.2	2	1909.01	1909	0.011	5.76219
	b15	pepb15b27	20140307_103_1_F01_Col-22-1-2	12128	33.02	QEDLTSPLPGWIIESLK	Q1:-17.02655	0.00015	31.2	2	1909	1909	0.0079	4.1383
	b15	pepb15b29	20140307_103_1_E02_Col-22-2-1	2044	9.67	RLGNEATISQK		0.0089	28.8	2	1216.66	1216.66	-0.0004	-0.328768
	b15	pepb15b30	20140307_103_1_E02_Col-22-2-1	3220	12.67	TCAQDEVLR	C2:+57.02146	0.00041	27.9	2	1091.51	1091.52	-0.0013	-1.191
	b15	pepb15b30	20140307_103_1_F01_Col-22-1-2	4056	12.68	TCAQDEVLR	C2:+57.02146	0.00055	35.4	2	1091.51	1091.52	-0.0027	-2.47363
	b15	pepb15b30	20140307_103_1_F03_Col-22-3-2	4159	12.72	TCAQDEVLR	C2:+57.02146	0.00021	27.9	2	1091.52	1091.52	0.0002	0.183231
	b15	pepb15b30	20140307_103_1_G01_Col-22-1-3	3793	12.87	TCAQDEVLR	C2:+57.02146	0.00014	35.2	2	1091.52	1091.52	-0.0003	-0.274847
	b15	pepb15b30	20140307_103_1_G02_Col-22-2-3	3816	12.79	TCAQDEVLR	C2:+57.02146	2.8e-05	35.4	2	1091.52	1091.52	0.0012	1.09939
	b15	pepb15b30	20140307_103_1_G03_Col-22-3-3	3458	12.92	TCAQDEVLR	C2:+57.02146	0.0034	28.1	2	1091.51	1091.52	-0.0024	-2.19878
	b15	pepb15b31	20140307_103_1_E01_Col-22-1-1	9085	26.58	TDTVSLCGPVIDEIVVSHVA	C7:+57.02146	0.00012	35.3	3	2111.07	2111.07	-0.0042	-1.98951
	b15	pepb15b31	20140307_103_1_E01_Col-22-1-1	9035	26.46	TDTVSLCGPVIDEIVVSHVA	C7:+57.02146	2e-06	44.6	2	2111.07	2111.07	0.0006	0.284216
	b15	pepb15b31	20140307_103_1_E02_Col-22-2-1	9118	27.06	TDTVSLCGPVIDEIVVSHVA	C7:+57.02146	1.1e-06	40.7	2	2111.08	2111.07	0.0098	4.6422
	b15	pepb15b31	20140307_103_1_E02_Col-22-2-1	8869	26.38	TDTVSLCGPVIDEIVVSHVA	C7:+57.02146	1.1e-07	39.9	2	2111.07	2111.07	-0.0041	-1.94214
	b15	pepb15b31	20140307_103_1_E02_Col-22-2-1	8969	26.64	TDTVSLCGPVIDEIVVSHVA	C7:+57.02146	2.3e-10	54.6	3	2111.07	2111.07	0.0003	0.142108
	b15	pepb15b31	20140307_103_1_E03_Col-22-3-1	9272	26.29	TDTVSLCGPVIDEIVVSHVA	C7:+57.02146	4.6e-09	49.1	2	2111.08	2111.07	0.014	6.63171
	b15	pepb15b31	20140307_103_1_E03_Col-22-3-1	9388	26.58	TDTVSLCGPVIDEIVVSHVA	C7:+57.02146	3.8e-08	47.4	3	2111.07	2111.07	-0.0023	-1.0895
	b15	pepb15b31	20140307_103_1_E03_Col-22-3-1	9556	27.02	TDTVSLCGPVIDEIVVSHVA	C7:+57.02146	9.3e-08	44.7	2	2111.08	2111.07	0.0092	4.35798
	b15	pepb15b31	20140307_103_1_F01_Col-22-1-2	9833	26.3	TDTVSLCGPVIDEIVVSHVA	C7:+57.02146	5.7e-08	47.8	2	2111.08	2111.07	0.0098	4.6422
	b15	pepb15b31	20140307_103_1_F02_Col-22-2-2	9498	26.51	TDTVSLCGPVIDEIVVSHVA	C7:+57.02146	6.7e-06	42.1	2	2111.08	2111.07	0.0096	4.54746
	b15	pepb15b31	20140307_103_1_F03_Col-22-3-2	9720	26.5	TDTVSLCGPVIDEIVVSHVA	C7:+57.02146	1.4e-07	44	2	2111.07	2111.07	0.0055	2.60531
	b15	pepb15b31	20140307_103_1_G01_Col-22-1-3	8682	26.52	TDTVSLCGPVIDEIVVSHVA	C7:+57.02146	2.5e-08	51.6	2	2111.09	2111.07	0.02	9.47387
	b15	pepb15b31	20140307_103_1_G02_Col-22-2-3	9210	26.64	TDTVSLCGPVIDEIVVSHVA	C7:+57.02146	1.3e-07	47.8	2	2111.07	2111.07	0.0057	2.70005
	b15	pepb15b31	20140307_103_1_G03_Col-22-3-3	7910	26.56	TDTVSLCGPVIDEIVVSHVA	C7:+57.02146	8.5e-06	28.4	2	2111.08	2111.07	0.011	5.21063
	b15	pepb15b33	20140307_103_1_E02_Col-22-2-1	6654	20.8	TRITFFSGFYHTK		0.00057	36.6	2	1604.82	1604.82	0.0004	0.249249
	b15	pepb15b33	20140307_103_1_F03_Col-22-3-2	7485	20.69	TRITFFSGFYHTK		2.8e-07	42.3	3	1604.82	1604.82	-0.0052	-3.24023
	b15	pepb15b33	20140307_103_1_G01_Col-22-1-3	6747	21.01	TRITFFSGFYHTK		1e-05	32.8	3	1604.82	1604.82	0.002	1.24624
	b15	pepb15b34	20140307_103_1_E01_Col-22-1-1	7465	22.52	TSPGQTYTLSFVVGDAK		2.7e-11	59.7	2	1770.89	1770.89	0.0015	0.847031
	b15	pepb15b34	20140307_103_1_E01_Col-22-1-1	7760	23.21	TSPGQTYTLSFVVGDAK		4.2e-10	52.9	2	1770.89	1770.89	-0.0009	-0.508219
	b15	pepb15b34	20140307_103_1_E02_Col-22-2-1	7813	23.6	TSPGQTYTLSFVVGDAK		4.6e-12	46.3	2	1770.89	1770.89	0.0025	1.41172
	b15	pepb15b34	20140307_103_1_E02_Col-22-2-1	10338	30.73	TSPGQTYTLSFVVGDAK		8.2e-07	36.2	2	1770.89	1770.89	0.0006	0.338812
	b15	pepb15b34	20140307_103_1_E02_Col-22-2-1	7533	22.91	TSPGQTYTLSFVVGDAK		1.6e-08	54.7	2	1770.89	1770.89	0.0014	0.790562
	b15	pepb15b34	20140307_103_1_E03_Col-22-3-1	7720	22.52	TSPGQTYTLSFVVGDAK		6e-13	68.8	2	1770.89	1770.89	-0.0001	-0.0564687
	b15	pepb15b34	20140307_103_1_E03_Col-22-3-1	8312	23.91	TSPGQTYTLSFVVGDAK		4.6e-07	42.8	2	1770.9	1770.89	0.0056	3.16225
	b15	pepb15b34	20140307_103_1_E03_Col-22-3-1	8018	23.21	TSPGQTYTLSFVVGDAK		1.8e-11	55	2	1770.89	1770.89	0	0
	b15	pepb15b34	20140307_103_1_F01_Col-22-1-2	8256	22.34	TSPGQTYTLSFVVGDAK		7.4e-11	57.7	2	1770.89	1770.89	0.0019	1.07291
	b15	pepb15b34	20140307_103_1_F01_Col-22-1-2	8526	23.02	TSPGQTYTLSFVVGDAK		9.1e-08	46.5	2	1770.89	1770.89	-0.0017	-0.959969
	b15	pepb15b34	20140307_103_1_F02_Col-22-2-2	7959	22.48	TSPGQTYTLSFVVGDAK		1.3e-11	57.8	2	1770.89	1770.89	0.0025	1.41172
	b15	pepb15b34	20140307_103_1_F02_Col-22-2-2	7985	22.53	TSPGQTYTLSFVVGDAK		8.6e-07	36.6	3	1770.89	1770.89	0.001	0.564687
	b15	pepb15b34	20140307_103_1_F02_Col-22-2-2	8231	23.16	TSPGQTYTLSFVVGDAK		1.6e-09	43.2	2	1770.89	1770.89	0.0005	0.282344
	b15	pepb15b34	20140307_103_1_F03_Col-22-3-2	8197	22.44	TSPGQTYTLSFVVGDAK		2e-06	34.5	3	1770.89	1770.89	-0.0011	-0.621156
	b15	pepb15b34	20140307_103_1_F03_Col-22-3-2	8173	22.38	TSPGQTYTLSFVVGDAK		8.7e-12	57.7	2	1770.9	1770.89	0.0044	2.48462
	b15	pepb15b34	20140307_103_1_G01_Col-22-1-3	7304	22.56	TSPGQTYTLSFVVGDAK		5.1e-10	57.3	2	1770.89	1770.89	0.0017	0.959969
	b15	pepb15b34	20140307_103_1_G02_Col-22-2-3	7699	22.54	TSPGQTYTLSFVVGDAK		9.4e-14	67.4	2	1770.89	1770.89	-0.0002	-0.112937
	b15	pepb15b34	20140307_103_1_G02_Col-22-2-3	7729	22.61	TSPGQTYTLSFVVGDAK		4.6e-06	33	3	1770.89	1770.89	-0.0018	-1.01644
	b15	pepb15b34	20140307_103_1_G03_Col-22-3-3	6618	22.64	TSPGQTYTLSFVVGDAK		1.8e-05	33.5	2	1770.89	1770.89	0.0001	0.0564687
	b15	pepb15b36	20140307_103_1_E01_Col-22-1-1	7629	22.9	TSQVTVTFHNPGVQEDPACGPLLDAVAIK	C19:+57.02146	1e-15	77.6	3	3064.55	3064.54	0.0047	1.53367
	b15	pepb15b36	20140307_103_1_E01_Col-22-1-1	7916	23.6	TSQVTVTFHNPGVQEDPACGPLLDAVAIK	C19:+57.02146	9.2e-13	61	3	3064.54	3064.54	0.0003	0.0978939
	b15	pepb15b36	20140307_103_1_E02_Col-22-2-1	7500	22.82	TSQVTVTFHNPGVQEDPACGPLLDAVAIK	C19:+57.02146	1.2e-14	72.6	3	3064.55	3064.54	0.0081	2.64314
	b15	pepb15b36	20140307_103_1_E02_Col-22-2-1	7770	23.5	TSQVTVTFHNPGVQEDPACGPLLDAVAIK	C19:+57.02146	7.3e-09	57	3	3064.54	3064.54	0.0005	0.163157
	b15	pepb15b36	20140307_103_1_E03_Col-22-3-1	7826	22.77	TSQVTVTFHNPGVQEDPACGPLLDAVAIK	C19:+57.02146	1.1e-12	63.6	3	3064.55	3064.54	0.0051	1.6642
	b15	pepb15b36	20140307_103_1_E03_Col-22-3-1	8116	23.44	TSQVTVTFHNPGVQEDPACGPLLDAVAIK	C19:+57.02146	9.4e-13	57	3	3064.55	3064.54	0.0052	1.69683
	b15	pepb15b36	20140307_103_1_F01_Col-22-1-2	8489	22.94	TSQVTVTFHNPGVQEDPACGPLLDAVAIK	C19:+57.02146	1.9e-10	56.6	3	3064.54	3064.54	-0.0025	-0.815783
	b15	pepb15b36	20140307_103_1_F02_Col-22-2-2	8161	22.99	TSQVTVTFHNPGVQEDPACGPLLDAVAIK	C19:+57.02146	1e-15	73.7	3	3064.54	3064.54	0.0034	1.10946
	b15	pepb15b36	20140307_103_1_F03_Col-22-3-2	8396	22.98	TSQVTVTFHNPGVQEDPACGPLLDAVAIK	C19:+57.02146	4.8e-13	57	3	3064.54	3064.54	0.0003	0.0978939
	b15	pepb15b36	20140307_103_1_G01_Col-22-1-3	7510	23.15	TSQVTVTFHNPGVQEDPACGPLLDAVAIK	C19:+57.02146	1e-15	67.8	3	3064.55	3064.54	0.0044	1.43578
	b15	pepb15b36	20140307_103_1_G02_Col-22-2-3	7884	23.04	TSQVTVTFHNPGVQEDPACGPLLDAVAIK	C19:+57.02146	2.5e-11	53.9	3	3064.55	3064.54	0.0052	1.69683
	b15	pepb15b36	20140307_103_1_G03_Col-22-3-3	6778	23.13	TSQVTVTFHNPGVQEDPACGPLLDAVAIK	C19:+57.02146	3.3e-09	36.8	3	3064.55	3064.54	0.013	4.24207
	b15	pepb15b37	20140307_103_1_E01_Col-22-1-1	1085	6.65	VPHTSVGGGHVK		2.3e-07	47.3	2	1174.63	1174.63	0	0
	b15	pepb15b37	20140307_103_1_E01_Col-22-1-1	1245	7.33	VPHTSVGGGHVK		3.9e-08	47.3	2	1174.63	1174.63	0	0
	b15	pepb15b37	20140307_103_1_E02_Col-22-2-1	1051	6.56	VPHTSVGGGHVK		2.2e-07	54.5	2	1174.63	1174.63	0.0008	0.681064
	b15	pepb15b37	20140307_103_1_E03_Col-22-3-1	1061	6.59	VPHTSVGGGHVK		1.4e-06	54.5	2	1174.63	1174.63	-0.0015	-1.27699
	b15	pepb15b37	20140307_103_1_F01_Col-22-1-2	1713	6.59	VPHTSVGGGHVK		3.1e-07	41.9	2	1174.63	1174.63	0.0009	0.766197
	b15	pepb15b37	20140307_103_1_F02_Col-22-2-2	1575	6.59	VPHTSVGGGHVK		7.2e-08	39.9	2	1174.64	1174.63	0.0061	5.19311
	b15	pepb15b37	20140307_103_1_F03_Col-22-3-2	1848	6.68	VPHTSVGGGHVK		1.6e-05	37.9	2	1174.63	1174.63	0.0003	0.255399
	b15	pepb15b37	20140307_103_1_G01_Col-22-1-3	1764	6.63	VPHTSVGGGHVK		5.8e-07	40.5	2	1174.63	1174.63	-0.0001	-0.085133
	b15	pepb15b37	20140307_103_1_G02_Col-22-2-3	1628	6.63	VPHTSVGGGHVK		0.0019	25	2	1174.63	1174.63	-0.0006	-0.510798
	b15	pepb15b38	20140307_103_1_E01_Col-22-1-1	11497	33.56	VSVPSQSGDLPLQTLYNSFGGDVYAWAFVAK		3.8e-12	53.1	3	3316.66	3316.65	0.0085	2.56282
	b15	pepb15b38	20140307_103_1_E01_Col-22-1-1	11738	34.25	VSVPSQSGDLPLQTLYNSFGGDVYAWAFVAK		5e-07	29.6	3	3316.66	3316.65	0.0075	2.26132
	b15	pepb15b38	20140307_103_1_E02_Col-22-2-1	11233	33.6	VSVPSQSGDLPLQTLYNSFGGDVYAWAFVAK		1.6e-07	38.4	3	3316.67	3316.65	0.015	4.52263
	b15	pepb15b38	20140307_103_1_E03_Col-22-3-1	11837	33.61	VSVPSQSGDLPLQTLYNSFGGDVYAWAFVAK		4.1e-14	50.5	3	3316.67	3316.65	0.012	3.61811
	b15	pepb15b38	20140307_103_1_F01_Col-22-1-2	12271	33.5	VSVPSQSGDLPLQTLYNSFGGDVYAWAFVAK		1e-08	51.8	3	3316.66	3316.65	0.0079	2.38192
	b15	pepb15b38	20140307_103_1_F02_Col-22-2-2	11794	33.56	VSVPSQSGDLPLQTLYNSFGGDVYAWAFVAK		1.5e-09	46	3	3316.67	3316.65	0.015	4.52263
	b15	pepb15b38	20140307_103_1_F03_Col-22-3-2	11969	33.61	VSVPSQSGDLPLQTLYNSFGGDVYAWAFVAK		5.6e-05	27	3	3316.67	3316.65	0.013	3.91961
	b15	pepb15b38	20140307_103_1_G01_Col-22-1-3	10724	33.67	VSVPSQSGDLPLQTLYNSFGGDVYAWAFVAK		1.3e-12	60.3	3	3316.66	3316.65	0.0087	2.62313
	b15	pepb15b38	20140307_103_1_G02_Col-22-2-3	11448	33.67	VSVPSQSGDLPLQTLYNSFGGDVYAWAFVAK		3e-10	46.5	3	3316.66	3316.65	0.0092	2.77388
	b15	pepb15b38	20140307_103_1_G03_Col-22-3-3	9778	33.75	VSVPSQSGDLPLQTLYNSFGGDVYAWAFVAK		6.1e-11	50.6	3	3316.67	3316.65	0.012	3.61811
	b15	pepb15b39	20140307_103_1_E03_Col-22-3-1	11865	33.7	VSVPSQSGDLPLQTLYNSFGGDVYAWAFVAK	P11:+15.99491	2.1e-09	49.1	3	3333.69	3332.65	1.039	311.764
	b15	pepb15b39	20140307_103_1_G01_Col-22-1-3	10736	33.72	VSVPSQSGDLPLQTLYNSFGGDVYAWAFVAK	P11:+15.99491	1.2e-06	43.5	3	3333.68	3332.65	1.033	309.964
	b15	pepb15b39	20140307_103_1_G02_Col-22-2-3	11460	33.71	VSVPSQSGDLPLQTLYNSFGGDVYAWAFVAK	P11:+15.99491	8e-12	49.2	3	3333.69	3332.65	1.042	312.664
	b15	pepb15b40	20140307_103_1_E01_Col-22-1-1	9089	26.6	YFNVPFGHAAIELVAGK		2.7e-11	48.7	3	1832.97	1832.97	0.0016	0.8729
	b15	pepb15b40	20140307_103_1_E01_Col-22-1-1	8708	25.6	YFNVPFGHAAIELVAGK		1e-15	88.3	2	1832.97	1832.97	0.0015	0.818344
	b15	pepb15b40	20140307_103_1_E01_Col-22-1-1	8814	25.87	YFNVPFGHAAIELVAGK		1.6e-14	62.3	3	1832.97	1832.97	0.0009	0.491006
	b15	pepb15b40	20140307_103_1_E01_Col-22-1-1	8553	25.19	YFNVPFGHAAIELVAGK		7e-10	45.8	3	1832.97	1832.97	0.0006	0.327338
	b15	pepb15b40	20140307_103_1_E02_Col-22-2-1	8438	25.22	YFNVPFGHAAIELVAGK		2e-13	57.3	3	1832.97	1832.97	0.0012	0.654675
	b15	pepb15b40	20140307_103_1_E02_Col-22-2-1	8615	25.7	YFNVPFGHAAIELVAGK		1.3e-14	83.7	2	1832.97	1832.97	0.0026	1.41846
	b15	pepb15b40	20140307_103_1_E02_Col-22-2-1	8951	26.59	YFNVPFGHAAIELVAGK		1.6e-10	47.2	3	1832.97	1832.97	0.0002	0.109113
	b15	pepb15b40	20140307_103_1_E02_Col-22-2-1	8692	25.9	YFNVPFGHAAIELVAGK		5.8e-12	51.9	3	1832.97	1832.97	-0.0003	-0.163669
	b15	pepb15b40	20140307_103_1_E03_Col-22-3-1	8988	25.56	YFNVPFGHAAIELVAGK		1e-15	80.5	2	1832.97	1832.97	0.0027	1.47302
	b15	pepb15b40	20140307_103_1_E03_Col-22-3-1	9061	25.75	YFNVPFGHAAIELVAGK		6.5e-15	66.9	3	1832.97	1832.97	-0.0003	-0.163669
	b15	pepb15b40	20140307_103_1_E03_Col-22-3-1	9812	27.73	YFNVPFGHAAIELVAGK		0.00011	29.5	3	1832.97	1832.97	0.0018	0.982013
	b15	pepb15b40	20140307_103_1_E03_Col-22-3-1	9357	26.5	YFNVPFGHAAIELVAGK		1.5e-13	57.2	3	1832.97	1832.97	0.001	0.545563
	b15	pepb15b40	20140307_103_1_E03_Col-22-3-1	9283	26.32	YFNVPFGHAAIELVAGK		0.0066	32.3	2	1832.97	1832.97	0.0037	2.01858
	b15	pepb15b40	20140307_103_1_E03_Col-22-3-1	8793	25.07	YFNVPFGHAAIELVAGK		1.3e-09	45.9	3	1832.97	1832.97	0.0046	2.50959
	b15	pepb15b40	20140307_103_1_F01_Col-22-1-2	9360	25.08	YFNVPFGHAAIELVAGK		8.4e-14	67.8	2	1832.97	1832.97	0.0013	0.709232
	b15	pepb15b40	20140307_103_1_F01_Col-22-1-2	9334	25.01	YFNVPFGHAAIELVAGK		2.1e-11	54.4	3	1832.97	1832.97	0	0
	b15	pepb15b40	20140307_103_1_F01_Col-22-1-2	9601	25.7	YFNVPFGHAAIELVAGK		1.2e-14	63.7	3	1832.97	1832.97	-0.0008	-0.43645
	b15	pepb15b40	20140307_103_1_F01_Col-22-1-2	9857	26.37	YFNVPFGHAAIELVAGK		6.5e-08	45.1	3	1832.96	1832.97	-0.0057	-3.10971
	b15	pepb15b40	20140307_103_1_F01_Col-22-1-2	9635	25.78	YFNVPFGHAAIELVAGK		7.1e-06	34.7	2	1832.97	1832.97	-0.0041	-2.23681
	b15	pepb15b40	20140307_103_1_F02_Col-22-2-2	9039	25.28	YFNVPFGHAAIELVAGK		3.4e-13	75.2	2	1832.97	1832.97	0.0033	1.80036
	b15	pepb15b40	20140307_103_1_F02_Col-22-2-2	9270	25.89	YFNVPFGHAAIELVAGK		1.5e-12	54.3	3	1832.97	1832.97	-0.0011	-0.600119
	b15	pepb15b40	20140307_103_1_F02_Col-22-2-2	9011	25.2	YFNVPFGHAAIELVAGK		8.3e-12	58.4	3	1832.97	1832.97	0.0036	1.96403
	b15	pepb15b40	20140307_103_1_F03_Col-22-3-2	9508	25.91	YFNVPFGHAAIELVAGK		6.1e-07	37.6	3	1832.97	1832.97	-0.0048	-2.6187
	b15	pepb15b40	20140307_103_1_F03_Col-22-3-2	9266	25.26	YFNVPFGHAAIELVAGK		3.7e-14	71.3	2	1832.97	1832.97	0.0035	1.90947
	b15	pepb15b40	20140307_103_1_F03_Col-22-3-2	9245	25.2	YFNVPFGHAAIELVAGK		7e-15	62.2	3	1832.97	1832.97	-0.0012	-0.654675
	b15	pepb15b40	20140307_103_1_G01_Col-22-1-3	8303	25.4	YFNVPFGHAAIELVAGK		1.9e-11	50.6	3	1832.97	1832.97	0.0004	0.218225
	b15	pepb15b40	20140307_103_1_G02_Col-22-2-3	8726	25.3	YFNVPFGHAAIELVAGK		1.6e-14	60.1	3	1832.97	1832.97	0.0036	1.96403
	b15	pepb15b40	20140307_103_1_G02_Col-22-2-3	8769	25.41	YFNVPFGHAAIELVAGK		1.4e-13	77	2	1832.97	1832.97	0.0009	0.491006
	b15	pepb15b40	20140307_103_1_G03_Col-22-3-3	7561	25.49	YFNVPFGHAAIELVAGK		4.6e-11	42.9	3	1832.97	1832.97	0.0014	0.763788
	b15	pepb15b40	20140307_103_1_G03_Col-22-3-3	7586	25.57	YFNVPFGHAAIELVAGK		2.6e-07	43	2	1832.97	1832.97	0.0006	0.327338
	b15	pepb15b40	20140307_103_1_G03_Col-22-3-3	7556	25.48	YFNVPFGHAAIELVAGK		1.6e-12	47	3	1832.97	1832.97	0.0029	1.58213
	b15	pepb15b41	20140307_103_1_E01_Col-22-1-1	9892	28.77	YFNVPFGHAAIELVAGK	P5:+15.99491	1.2e-05	33.9	2	1848.97	1848.96	0.0097	5.24618
	b15	pepb15b41	20140307_103_1_E02_Col-22-2-1	8415	25.15	YFNVPFGHAAIELVAGK	P5:+15.99491	1.6e-05	36.2	3	1848.97	1848.96	0.0068	3.67773
	b15	pepb15b41	20140307_103_1_E03_Col-22-3-1	10160	28.69	YFNVPFGHAAIELVAGK	P5:+15.99491	1.1e-05	40	2	1848.97	1848.96	0.0033	1.78478
	Data from rosettes of 6 week-old Col0 plants (experiment 2, Hervé, Duruflé et al., 2016)
	b23	pepb23a1	20151009_141_C08_R22_2_col	5059	25.81	DTLKVPHTSVGGGHVK		0.0054	29.2	3	1631.89	1631.89	0.0015	0.919181
	b23	pepb23a2	20151009_141_C09_R22_3_col	7474	34.25	ELVHPIYTR		0.00033	35.2	2	1127.62	1127.62	0.0002	0.177365
	b23	pepb23a2	20151009_141_C09_R22_3_col	7696	34.91	ELVHPIYTR		0.00083	31.4	2	1127.62	1127.62	0.0004	0.354729
	b23	pepb23a2	20151009_141_C07_R22_1_col	7969	35.11	ELVHPIYTR		0.0038	31.5	2	1127.63	1127.62	0.004	3.54729
	b23	pepb23a2	20151009_141_C08_R22_2_col	8132	35.15	ELVHPIYTR		0.0012	31.5	2	1127.62	1127.62	-0.0021	-1.86233
	b23	pepb23a2	20151009_141_C07_R22_1_col	8190	35.78	ELVHPIYTR		5.5e-05	35.3	2	1127.62	1127.62	0.0002	0.177365
	b23	pepb23a2	20151009_141_C08_R22_2_col	8357	35.83	ELVHPIYTR		0.00028	31.5	2	1127.62	1127.62	0.0021	1.86233
	b23	pepb23a3	20151009_141_C09_R22_3_col	10357	42.91	ESAIAQVIR		0.002	23.7	2	986.565	986.563	0.0019	1.92588
	b23	pepb23a3	20151009_141_C09_R22_3_col	10589	43.6	ESAIAQVIR		0.00038	29.5	2	986.561	986.563	-0.0022	-2.22996
	b23	pepb23a3	20151009_141_C07_R22_1_col	11042	44.41	ESAIAQVIR		0.0014	25.7	2	986.563	986.563	-0.0006	-0.608172
	b23	pepb23a6	20151009_141_C09_R22_3_col	17811	65.1	ITFFSGFYHTK		6.9e-05	36.5	2	1347.67	1347.67	-0.0013	-0.964625
	b23	pepb23a6	20151009_141_C09_R22_3_col	18063	65.85	ITFFSGFYHTK		0.0026	25.6	2	1347.68	1347.67	0.0042	3.11648
	b23	pepb23a6	20151009_141_C08_R22_2_col	18593	66.18	ITFFSGFYHTK		0.0054	29	2	1347.67	1347.67	-0.0007	-0.519414
	b23	pepb23a7	20151009_141_C09_R22_3_col	21381	76.06	KTDTVSLCGPVIDEIVVSHVA	C8:+57.02146	1.4e-11	58.3	3	2239.17	2239.16	0.0073	3.26014
	b23	pepb23a7	20151009_141_C08_R22_2_col	21811	76.08	KTDTVSLCGPVIDEIVVSHVA	C8:+57.02146	1.5e-13	54.1	3	2239.17	2239.16	0.01	4.46595
	b23	pepb23a7	20151009_141_C07_R22_1_col	21693	76.26	KTDTVSLCGPVIDEIVVSHVA	C8:+57.02146	1.8e-10	46.1	3	2239.18	2239.16	0.011	4.91255
	b23	pepb23a7	20151009_141_C07_R22_1_col	21840	76.73	KTDTVSLCGPVIDEIVVSHVA	C8:+57.02146	1.7e-10	41.2	2	2239.18	2239.16	0.016	7.14552
	b23	pepb23a7	20151009_141_C09_R22_3_col	21591	76.73	KTDTVSLCGPVIDEIVVSHVA	C8:+57.02146	1e-15	67.1	3	2239.17	2239.16	0.0009	0.401936
	b23	pepb23a7	20151009_141_C08_R22_2_col	22023	76.76	KTDTVSLCGPVIDEIVVSHVA	C8:+57.02146	7.4e-12	62.1	3	2239.17	2239.16	0.0046	2.05434
	b23	pepb23a7	20151009_141_C07_R22_1_col	21906	76.95	KTDTVSLCGPVIDEIVVSHVA	C8:+57.02146	5.1e-14	61.8	3	2239.17	2239.16	0.0055	2.45627
	b23	pepb23a7	20151009_141_C07_R22_1_col	21904	76.95	KTDTVSLCGPVIDEIVVSHVA	C8:+57.02146	2e-14	66	3	2239.17	2239.16	0.004	1.78638
	b23	pepb23a7	20151009_141_C08_R22_2_col	22109	77.03	KTDTVSLCGPVIDEIVVSHVA	C8:+57.02146	5e-13	54.4	2	2239.17	2239.16	0.004	1.78638
	b23	pepb23a7	20151009_141_C08_R22_2_col	22244	77.45	KTDTVSLCGPVIDEIVVSHVA	C8:+57.02146	7.4e-14	62.2	3	2239.17	2239.16	0.0064	2.85821
	b23	pepb23a7	20151009_141_C07_R22_1_col	22119	77.63	KTDTVSLCGPVIDEIVVSHVA	C8:+57.02146	3.5e-12	57.8	3	2239.17	2239.16	0.0039	1.74172
	b23	pepb23a4	20151009_141_C09_R22_3_col	19362	69.85	LEVKPGSLYALTFGASR		0.0013	30.5	3	1808.99	1808.99	-0.0039	-2.1559
	b23	pepb23a4	20151009_141_C09_R22_3_col	19558	70.41	LEVKPGSLYALTFGASR		0.00016	31.4	2	1808.99	1808.99	0.0017	0.93975
	b23	pepb23a4	20151009_141_C09_R22_3_col	19599	70.53	LEVKPGSLYALTFGASR		3.4e-09	53.1	3	1808.99	1808.99	0.0002	0.110559
	b23	pepb23a4	20151009_141_C08_R22_2_col	20160	70.96	LEVKPGSLYALTFGASR		0.00026	32.3	3	1808.99	1808.99	0.0008	0.442236
	b23	pepb23a4	20151009_141_C07_R22_1_col	20038	71.15	LEVKPGSLYALTFGASR		1.5e-07	42.6	3	1808.99	1808.99	-0.0014	-0.773912
	b23	pepb23a4	20151009_141_C08_R22_2_col	20228	71.16	LEVKPGSLYALTFGASR		5.3e-12	54.3	2	1809	1808.99	0.0041	2.26646
	b23	pepb23a4	20151009_141_C07_R22_1_col	20147	71.48	LEVKPGSLYALTFGASR		3.1e-08	47.8	2	1808.99	1808.99	0.0027	1.49254
	b23	pepb23a4	20151009_141_C08_R22_2_col	20383	71.65	LEVKPGSLYALTFGASR		1.4e-07	48.7	3	1808.99	1808.99	0.0005	0.276397
	b23	pepb23a4	20151009_141_C07_R22_1_col	20256	71.81	LEVKPGSLYALTFGASR		8.6e-09	52.8	3	1808.99	1808.99	0.0015	0.829192
	b23	pepb23a4	20151009_141_C08_R22_2_col	20450	71.83	LEVKPGSLYALTFGASR		0.00015	39.4	2	1808.99	1808.99	0.0015	0.829192
	b23	pepb23a4	20151009_141_C08_R22_2_col	20738	72.73	LEVKPGSLYALTFGASR		0.00094	31.9	3	1808.99	1808.99	0.0041	2.26646
	b23	pepb23a4	20151009_141_C07_R22_1_col	20702	73.18	LEVKPGSLYALTFGASR		3.5e-06	41.8	3	1808.99	1808.99	-0.0002	-0.110559
	b23	pepb23a5	20151009_141_C09_R22_3_col	2533	18.83	LGNEATISQK		0.00018	31.8	2	1060.56	1060.56	-0.0016	-1.50863
	b23	pepb23a5	20151009_141_C08_R22_2_col	2985	19.36	LGNEATISQK		3e-05	34.2	2	1060.56	1060.56	-0.0006	-0.565737
	b23	pepb23a5	20151009_141_C07_R22_1_col	2915	19.41	LGNEATISQK		0.00089	25.6	2	1060.56	1060.56	0.0002	0.188579
	b23	pepb23a5	20151009_141_C09_R22_3_col	2728	19.51	LGNEATISQK		9.8e-07	33.5	2	1060.56	1060.56	-0.0015	-1.41434
	b23	pepb23a5	20151009_141_C08_R22_2_col	3182	20.05	LGNEATISQK		0.00039	24.1	2	1060.56	1060.56	-0.0025	-2.35724
	b23	pepb23a5	20151009_141_C07_R22_1_col	3110	20.08	LGNEATISQK		4e-06	31.5	2	1060.56	1060.56	-0.0024	-2.26295
	b23	pepb23a9	20151009_141_C09_R22_3_col	12856	50.46	NDCHGSMMVEAFAAR	C3:+57.02146	4e-09	41.4	3	1695.7	1695.7	-0.0011	-0.648698
	b23	pepb23a9	20151009_141_C09_R22_3_col	12860	50.48	NDCHGSMMVEAFAAR	C3:+57.02146	1.9e-11	53.2	2	1695.7	1695.7	-0.0002	-0.117945
	b23	pepb23a9	20151009_141_C07_R22_1_col	13234	51.1	NDCHGSMMVEAFAAR	C3:+57.02146	1.1e-08	41.4	3	1695.7	1695.7	0.0006	0.353835
	b23	pepb23a9	20151009_141_C09_R22_3_col	13095	51.16	NDCHGSMMVEAFAAR	C3:+57.02146	5.2e-07	31	3	1695.71	1695.7	0.0011	0.648698
	b23	pepb23a9	20151009_141_C09_R22_3_col	13096	51.16	NDCHGSMMVEAFAAR	C3:+57.02146	4.4e-14	64.3	2	1695.71	1695.7	0.0012	0.707671
	b23	pepb23a9	20151009_141_C07_R22_1_col	13288	51.25	NDCHGSMMVEAFAAR	C3:+57.02146	6.2e-09	56.9	2	1695.71	1695.7	0.004	2.3589
	b23	pepb23a9	20151009_141_C08_R22_2_col	13551	51.4	NDCHGSMMVEAFAAR	C3:+57.02146	2.9e-08	38.2	3	1695.7	1695.7	-0.0041	-2.41787
	b23	pepb23a9	20151009_141_C08_R22_2_col	13598	51.55	NDCHGSMMVEAFAAR	C3:+57.02146	6.7e-15	64.3	2	1695.7	1695.7	-0.0022	-1.2974
	b23	pepb23a9	20151009_141_C07_R22_1_col	13465	51.76	NDCHGSMMVEAFAAR	C3:+57.02146	8.7e-13	56.1	3	1695.71	1695.7	0.0014	0.825616
	b23	pepb23a9	20151009_141_C07_R22_1_col	13521	51.93	NDCHGSMMVEAFAAR	C3:+57.02146	1e-15	73.5	2	1695.7	1695.7	-0.0005	-0.294863
	b23	pepb23a9	20151009_141_C08_R22_2_col	13756	52.01	NDCHGSMMVEAFAAR	C3:+57.02146	3.8e-07	34.1	3	1695.7	1695.7	0.0004	0.23589
	b23	pepb23a9	20151009_141_C08_R22_2_col	13838	52.23	NDCHGSMMVEAFAAR	C3:+57.02146	1e-15	69.2	2	1695.7	1695.7	-0.0009	-0.530753
	b23	pepb23a9	20151009_141_C08_R22_2_col	14235	53.43	NDCHGSMMVEAFAAR	C3:+57.02146	0.0023	26.1	3	1695.7	1695.7	-0.003	-1.76918
	b23	pepb23b10	20151009_141_C08_R22_2_col	10810	43.16	NDCHGSMMVEAFAAR	C3:+57.02146 - M7:+15.99491	0.0034	22	2	1711.7	1711.7	0.0051	2.9795
	b23	pepb23b13	20151009_141_C09_R22_3_col	27069	96.81	QEDLTSPLPGWIIESLK		3.4e-14	61	2	1926.03	1926.02	0.0059	3.06331
	b23	pepb23b13	20151009_141_C07_R22_1_col	27451	97.46	QEDLTSPLPGWIIESLK		2e-09	49.4	2	1926.03	1926.02	0.01	5.19205
	b23	pepb23b13	20151009_141_C09_R22_3_col	27259	97.5	QEDLTSPLPGWIIESLK		4.6e-11	47.1	2	1926.03	1926.02	0.0041	2.12874
	b23	pepb23b13	20151009_141_C08_R22_2_col	27524	97.55	QEDLTSPLPGWIIESLK		2.2e-08	45.2	2	1926.03	1926.02	0.0047	2.44026
	b23	pepb23b13	20151009_141_C08_R22_2_col	27599	97.83	QEDLTSPLPGWIIESLK		0.0002	30.2	3	1926.02	1926.02	0.0003	0.155761
	b23	pepb23b13	20151009_141_C07_R22_1_col	27597	97.96	QEDLTSPLPGWIIESLK		0.00068	29.4	3	1926.02	1926.02	0.0014	0.726887
	b23	pepb23b13	20151009_141_C07_R22_1_col	27647	98.15	QEDLTSPLPGWIIESLK		3.2e-12	61.1	2	1926.03	1926.02	0.005	2.59602
	b23	pepb23b13	20151009_141_C08_R22_2_col	27706	98.23	QEDLTSPLPGWIIESLK		4.6e-15	64.2	2	1926.03	1926.02	0.0037	1.92106
	b23	pepb23b13	20151009_141_C08_R22_2_col	30157	108.91	QEDLTSPLPGWIIESLK		0.0096	21.3	2	1926.03	1926.02	0.0051	2.64794
	b23	pepb23b12	20151009_141_C09_R22_3_col	29852	108.4	QEDLTSPLPGWIIESLK	Q1:-17.02655	3.1e-08	41.1	2	1909	1909	0.0006	0.314301
	b23	pepb23b12	20151009_141_C07_R22_1_col	30041	108.55	QEDLTSPLPGWIIESLK	Q1:-17.02655	0.0082	19.9	2	1909.01	1909	0.012	6.28603
	b23	pepb23b12	20151009_141_C07_R22_1_col	30183	109.23	QEDLTSPLPGWIIESLK	Q1:-17.02655	3.8e-08	37.2	2	1909	1909	0.0032	1.67627
	b23	pepb23b12	20151009_141_C08_R22_2_col	30232	109.25	QEDLTSPLPGWIIESLK	Q1:-17.02655	0.00045	27.1	2	1909	1909	0.0048	2.51441
	b23	pepb23b14	20151009_141_C09_R22_3_col	4736	25.76	TCAQDEVLR	C2:+57.02146	2e-05	31.3	2	1091.51	1091.52	-0.0007	-0.64131
	b23	pepb23b14	20151009_141_C08_R22_2_col	5269	26.43	TCAQDEVLR	C2:+57.02146	0.0077	23	2	1091.51	1091.52	-0.0038	-3.4814
	b23	pepb23b14	20151009_141_C09_R22_3_col	4956	26.45	TCAQDEVLR	C2:+57.02146	0.00035	30.1	2	1091.52	1091.52	0.0011	1.00777
	b23	pepb23b14	20151009_141_C07_R22_1_col	5343	27.01	TCAQDEVLR	C2:+57.02146	0.00098	27.7	2	1091.52	1091.52	0.0002	0.183231
	b23	pepb23b14	20151009_141_C08_R22_2_col	5482	27.11	TCAQDEVLR	C2:+57.02146	3.3e-05	35.1	2	1091.52	1091.52	0.0009	0.824542
	b23	pepb23b15	20151009_141_C09_R22_3_col	23505	83.3	TDTVSLCGPVIDEIVVSHVA	C7:+57.02146	0.00042	24.9	2	2111.08	2111.07	0.011	5.21063
	b23	pepb23b16	20151009_141_C09_R22_3_col	17746	64.91	TSPGQTYTLSFVVGDAK		3.8e-08	46.9	2	1770.89	1770.89	0.0021	1.18584
	b23	pepb23b16	20151009_141_C09_R22_3_col	17835	65.16	TSPGQTYTLSFVVGDAK		0.00052	32	3	1770.9	1770.89	0.004	2.25875
	b23	pepb23b16	20151009_141_C09_R22_3_col	17982	65.58	TSPGQTYTLSFVVGDAK		4.9e-10	52.9	2	1770.89	1770.89	0.0012	0.677625
	b23	pepb23b16	20151009_141_C07_R22_1_col	18295	65.9	TSPGQTYTLSFVVGDAK		5.2e-08	47.2	2	1770.9	1770.89	0.0092	5.19512
	b23	pepb23b16	20151009_141_C08_R22_2_col	18514	65.95	TSPGQTYTLSFVVGDAK		9e-09	47.3	2	1770.89	1770.89	0.002	1.12937
	b23	pepb23b16	20151009_141_C09_R22_3_col	18188	66.26	TSPGQTYTLSFVVGDAK		5.8e-11	51.8	2	1770.89	1770.89	-0.0028	-1.58112
	b23	pepb23b16	20151009_141_C07_R22_1_col	18529	66.56	TSPGQTYTLSFVVGDAK		8.1e-12	57.8	2	1770.89	1770.89	0	0
	b23	pepb23b16	20151009_141_C08_R22_2_col	18752	66.63	TSPGQTYTLSFVVGDAK		7.1e-12	59.7	2	1770.89	1770.89	-0.0047	-2.65403
	b23	pepb23b16	20151009_141_C09_R22_3_col	18422	67.01	TSPGQTYTLSFVVGDAK		4.1e-10	48.5	2	1770.89	1770.89	0.0001	0.0564687
	b23	pepb23b16	20151009_141_C07_R22_1_col	18739	67.26	TSPGQTYTLSFVVGDAK		2.8e-10	52.1	2	1770.89	1770.89	-0.001	-0.564687
	b23	pepb23b16	20151009_141_C08_R22_2_col	18956	67.33	TSPGQTYTLSFVVGDAK		1.5e-09	50.3	2	1770.89	1770.89	-0.0052	-2.93637
	b23	pepb23b16	20151009_141_C09_R22_3_col	18682	67.8	TSPGQTYTLSFVVGDAK		4e-07	43.2	2	1770.89	1770.89	0.0015	0.847031
	b23	pepb23b16	20151009_141_C07_R22_1_col	18966	67.98	TSPGQTYTLSFVVGDAK		2.5e-09	42.7	2	1770.89	1770.89	0	0
	b23	pepb23b16	20151009_141_C08_R22_2_col	19166	68.01	TSPGQTYTLSFVVGDAK		1.6e-08	47.2	2	1770.89	1770.89	-0.0035	-1.97641
	b23	pepb23b16	20151009_141_C08_R22_2_col	19426	68.8	TSPGQTYTLSFVVGDAK		4.3e-09	45.8	2	1770.88	1770.89	-0.008	-4.5175
	b23	pepb23b16	20151009_141_C09_R22_3_col	19026	68.83	TSPGQTYTLSFVVGDAK		0.00044	28	2	1770.9	1770.89	0.0037	2.08934
	b23	pepb23b16	20151009_141_C07_R22_1_col	19494	69.55	TSPGQTYTLSFVVGDAK		0.0028	24.8	2	1771.89	1770.89	0.999	564.123
	b23	pepb23b18	20151009_141_C09_R22_3_col	19502	70.25	TSQVTVTFHNPGVQEDPACGPLLDAVAIK	C19:+57.02146	1.8e-15	78	3	3064.55	3064.54	0.0039	1.27262
	b23	pepb23b18	20151009_141_C09_R22_3_col	19726	70.93	TSQVTVTFHNPGVQEDPACGPLLDAVAIK	C19:+57.02146	1e-15	85.8	3	3064.55	3064.54	0.0042	1.37052
	b23	pepb23b18	20151009_141_C08_R22_2_col	20190	71.05	TSQVTVTFHNPGVQEDPACGPLLDAVAIK	C19:+57.02146	1e-15	82.3	3	3064.55	3064.54	0.008	2.61051
	b23	pepb23b18	20151009_141_C07_R22_1_col	20166	71.53	TSQVTVTFHNPGVQEDPACGPLLDAVAIK	C19:+57.02146	1e-15	92.8	3	3064.54	3064.54	0.0034	1.10946
	b23	pepb23b18	20151009_141_C08_R22_2_col	20415	71.73	TSQVTVTFHNPGVQEDPACGPLLDAVAIK	C19:+57.02146	1e-15	86	3	3064.54	3064.54	0.0025	0.815783
	b23	pepb23b18	20151009_141_C07_R22_1_col	20387	72.21	TSQVTVTFHNPGVQEDPACGPLLDAVAIK	C19:+57.02146	1e-15	84.9	3	3064.55	3064.54	0.0078	2.54524
	b23	pepb23b19	20151009_141_C09_R22_3_col	30734	113.83	VSVPSQSGDLPLQTLYNSFGGDVYAWAFVAK		1.4e-05	26.9	3	3316.66	3316.65	0.011	3.3166
	b23	pepb23b19	20151009_141_C09_R22_3_col	30820	114.51	VSVPSQSGDLPLQTLYNSFGGDVYAWAFVAK		1.2e-10	44.3	3	3316.66	3316.65	0.011	3.3166
	b23	pepb23b19	20151009_141_C07_R22_1_col	31115	114.55	VSVPSQSGDLPLQTLYNSFGGDVYAWAFVAK		5.1e-06	29.8	3	3316.66	3316.65	0.01	3.01509
	b23	pepb23b20	20151009_141_C09_R22_3_col	22354	79.2	YFNVPFGHAAIELVAGK		0.00097	27.8	3	1832.98	1832.97	0.0062	3.38249
	b23	pepb23b20	20151009_141_C09_R22_3_col	22458	79.56	YFNVPFGHAAIELVAGK		1.5e-05	31.4	2	1832.97	1832.97	0.0051	2.78237
	b23	pepb23b20	20151009_141_C09_R22_3_col	22546	79.86	YFNVPFGHAAIELVAGK		1.7e-11	61.7	3	1832.97	1832.97	0.0044	2.40048
	b23	pepb23b20	20151009_141_C07_R22_1_col	22822	79.91	YFNVPFGHAAIELVAGK		7e-05	33.7	3	1832.97	1832.97	-0.0016	-0.8729
	b23	pepb23b20	20151009_141_C08_R22_2_col	23070	80.18	YFNVPFGHAAIELVAGK		2.3e-06	35.1	2	1832.97	1832.97	0.0049	2.67326
	b23	pepb23b20	20151009_141_C07_R22_1_col	22955	80.38	YFNVPFGHAAIELVAGK		3.1e-12	52.2	2	1832.97	1832.97	0.0033	1.80036
	b23	pepb23b20	20151009_141_C08_R22_2_col	23149	80.46	YFNVPFGHAAIELVAGK		1.6e-12	59.3	3	1832.97	1832.97	0.0018	0.982013
	b23	pepb23b20	20151009_141_C07_R22_1_col	23009	80.6	YFNVPFGHAAIELVAGK		1.5e-11	57.5	3	1832.97	1832.97	0	0
	b23	pepb23b20	20151009_141_C09_R22_3_col	22889	81.06	YFNVPFGHAAIELVAGK		7.4e-05	31.1	3	1832.97	1832.97	-0.0011	-0.600119
	b23	pepb23b20	20151009_141_C08_R22_2_col	23350	81.15	YFNVPFGHAAIELVAGK		1.3e-09	48.6	3	1832.97	1832.97	-0.0009	-0.491006
	b23	pepb23b20	20151009_141_C07_R22_1_col	23201	81.28	YFNVPFGHAAIELVAGK		3.7e-14	56.9	3	1832.97	1832.97	0.0039	2.12769
	b23	pepb23b20	20151009_141_C08_R22_2_col	23534	81.83	YFNVPFGHAAIELVAGK		0.00068	27.4	3	1832.98	1832.97	0.0053	2.89148
	b23	pepb23b20	20151009_141_C07_R22_1_col	23385	81.96	YFNVPFGHAAIELVAGK		1.9e-05	30.7	3	1832.97	1832.97	0.001	0.545563
	Data from stems of 6 week-old Col0 plants (Duruflé et al., 2017)
	b29	pepb29a1	20151009_141_A02_T22_2_col	4754	25.88	DTLKVPHTSVGGGHVK		7.4e-06	42.9	2	1631.89	1631.89	-0.0005	-0.306394
	b29	pepb29a2	20151009_141_A01_T22_1_col	8036	34.23	ELVHPIYTR		0.00017	31.5	2	1127.62	1127.62	0.002	1.77365
	b29	pepb29a2	20151009_141_A01_T22_1_col	8275	34.91	ELVHPIYTR		7e-05	35.2	2	1127.62	1127.62	-0.0001	-0.0886823
	b29	pepb29a2	20151009_141_A02_T22_2_col	7816	34.86	ELVHPIYTR		2.1e-05	35.2	2	1127.62	1127.62	0.0002	0.177365
	b29	pepb29a2	20151009_141_A02_T22_2_col	7578	34.2	ELVHPIYTR		0.00042	31.5	2	1127.62	1127.62	-0.0007	-0.620776
	b29	pepb29a2	20151009_141_A03_T22_3_col	7364	33.85	ELVHPIYTR		0.00011	31.4	2	1127.62	1127.62	-0.0036	-3.19256
	b29	pepb29a2	20151009_141_A03_T22_3_col	7595	34.51	ELVHPIYTR		1.8e-05	35.2	2	1127.62	1127.62	0.0019	1.68496
	b29	pepb29a3	20151009_141_A01_T22_1_col	11276	43.51	ESAIAQVIR		0.00035	23.6	2	986.563	986.563	-0.0007	-0.709534
	b29	pepb29a3	20151009_141_A02_T22_2_col	10843	43.8	ESAIAQVIR		0.0011	25.8	2	986.564	986.563	0.0008	0.810896
	b29	pepb29a3	20151009_141_A03_T22_3_col	10534	43.33	ESAIAQVIR		0.0013	25.8	2	986.563	986.563	-0.0003	-0.304086
	b29	pepb29a3	20151009_141_A03_T22_3_col	10312	42.65	ESAIAQVIR		0.0014	29.5	2	986.569	986.563	0.0052	5.27082
	b29	pepb29a6	20151009_141_A02_T22_2_col	18301	65.35	ITFFSGFYHTK		8.2e-05	34.8	2	1347.68	1347.67	0.0016	1.18723
	b29	pepb29a6	20151009_141_A03_T22_3_col	17954	65.1	ITFFSGFYHTK		5.5e-05	34.8	2	1347.67	1347.67	0.0009	0.667817
	b29	pepb29a7	20151009_141_A01_T22_1_col	22583	76.16	KTDTVSLCGPVIDEIVVSHVA	C8:+57.02146	2.5e-11	53.8	3	2239.17	2239.16	0.0036	1.60774
	b29	pepb29a7	20151009_141_A01_T22_1_col	22700	76.53	KTDTVSLCGPVIDEIVVSHVA	C8:+57.02146	1.5e-06	32.5	2	2239.17	2239.16	0.0074	3.3048
	b29	pepb29a7	20151009_141_A01_T22_1_col	23012	77.51	KTDTVSLCGPVIDEIVVSHVA	C8:+57.02146	3.9e-15	70.1	3	2239.17	2239.16	0.0058	2.59025
	b29	pepb29a7	20151009_141_A01_T22_1_col	22921	77.21	KTDTVSLCGPVIDEIVVSHVA	C8:+57.02146	1e-15	73.8	2	2239.17	2239.16	0.0062	2.76889
	b29	pepb29a7	20151009_141_A01_T22_1_col	22796	76.83	KTDTVSLCGPVIDEIVVSHVA	C8:+57.02146	6.1e-14	70	3	2239.17	2239.16	0.0021	0.93785
	b29	pepb29a7	20151009_141_A02_T22_2_col	22072	76.7	KTDTVSLCGPVIDEIVVSHVA	C8:+57.02146	1.5e-08	41.2	2	2239.17	2239.16	0.008	3.57276
	b29	pepb29a7	20151009_141_A02_T22_2_col	22301	77.43	KTDTVSLCGPVIDEIVVSHVA	C8:+57.02146	1.7e-14	61.9	3	2239.17	2239.16	0.0061	2.72423
	b29	pepb29a7	20151009_141_A02_T22_2_col	21873	76.08	KTDTVSLCGPVIDEIVVSHVA	C8:+57.02146	7.2e-09	43.3	3	2239.17	2239.16	0.01	4.46595
	b29	pepb29a7	20151009_141_A02_T22_2_col	22086	76.75	KTDTVSLCGPVIDEIVVSHVA	C8:+57.02146	1e-15	67.3	3	2239.17	2239.16	0.0087	3.88538
	b29	pepb29a7	20151009_141_A03_T22_3_col	21793	76.75	KTDTVSLCGPVIDEIVVSHVA	C8:+57.02146	1.9e-06	35.3	2	2239.18	2239.16	0.016	7.14552
	b29	pepb29a7	20151009_141_A03_T22_3_col	21715	76.5	KTDTVSLCGPVIDEIVVSHVA	C8:+57.02146	7e-15	70	3	2239.17	2239.16	0.005	2.23298
	b29	pepb29a7	20151009_141_A03_T22_3_col	21928	77.16	KTDTVSLCGPVIDEIVVSHVA	C8:+57.02146	5.7e-13	62.9	3	2239.17	2239.16	0.0018	0.803871
	b29	pepb29a7	20151009_141_A03_T22_3_col	21713	76.48	KTDTVSLCGPVIDEIVVSHVA	C8:+57.02146	4.6e-15	66	3	2239.17	2239.16	0.0057	2.54559
	b29	pepb29a7	20151009_141_A03_T22_3_col	22139	77.85	KTDTVSLCGPVIDEIVVSHVA	C8:+57.02146	2e-05	36.8	3	2239.17	2239.16	0.0008	0.357276
	b29	pepb29a4	20151009_141_A01_T22_1_col	20594	70.2	LEVKPGSLYALTFGASR		1.3e-05	38.2	3	1808.99	1808.99	-0.0028	-1.54782
	b29	pepb29a4	20151009_141_A01_T22_1_col	20764	70.7	LEVKPGSLYALTFGASR		1.3e-08	52.4	2	1808.99	1808.99	0.0023	1.27143
	b29	pepb29a4	20151009_141_A01_T22_1_col	20828	70.88	LEVKPGSLYALTFGASR		5.9e-10	57.2	3	1808.99	1808.99	0.0014	0.773912
	b29	pepb29a4	20151009_141_A02_T22_2_col	20010	70.43	LEVKPGSLYALTFGASR		3.5e-10	56.9	2	1808.99	1808.99	-0.0034	-1.8795
	b29	pepb29a4	20151009_141_A02_T22_2_col	20101	70.7	LEVKPGSLYALTFGASR		9.4e-09	53	3	1808.99	1808.99	-0.0005	-0.276397
	b29	pepb29a4	20151009_141_A02_T22_2_col	19873	70.03	LEVKPGSLYALTFGASR		3.3e-06	42	3	1808.99	1808.99	-0.0026	-1.43727
	b29	pepb29a4	20151009_141_A03_T22_3_col	19550	69.88	LEVKPGSLYALTFGASR		3.6e-07	45.9	3	1808.99	1808.99	-0.001	-0.552794
	b29	pepb29a4	20151009_141_A03_T22_3_col	19780	70.56	LEVKPGSLYALTFGASR		3.6e-08	50.9	3	1808.99	1808.99	-0.0027	-1.49254
	b29	pepb29a4	20151009_141_A03_T22_3_col	19775	70.55	LEVKPGSLYALTFGASR		6.7e-09	47.8	2	1808.99	1808.99	-0.004	-2.21118
	b29	pepb29a5	20151009_141_A01_T22_1_col	2925	19.06	LGNEATISQK		2.2e-05	34	2	1060.56	1060.56	-0.0041	-3.86587
	b29	pepb29a5	20151009_141_A01_T22_1_col	3119	19.73	LGNEATISQK		5.5e-05	36	2	1060.56	1060.56	-0.0008	-0.754316
	b29	pepb29a5	20151009_141_A02_T22_2_col	2918	20.23	LGNEATISQK		0.00056	33.7	2	1060.56	1060.56	0.0002	0.188579
	b29	pepb29a5	20151009_141_A02_T22_2_col	2721	19.55	LGNEATISQK		0.00022	33.7	2	1060.57	1060.56	0.0033	3.11155
	b29	pepb29a5	20151009_141_A03_T22_3_col	2687	19.6	LGNEATISQK		5.9e-05	31.7	2	1060.57	1060.56	0.0023	2.16866
	b29	pepb29a8	20151009_141_A01_T22_1_col	14034	51.46	NDCHGSMMVEAFAAR	C3:+57.02146	1e-15	82	2	1695.7	1695.7	0.0007	0.412808
	b29	pepb29a8	20151009_141_A01_T22_1_col	14003	51.38	NDCHGSMMVEAFAAR	C3:+57.02146	2.8e-13	48.5	3	1695.71	1695.7	0.004	2.3589
	b29	pepb29a8	20151009_141_A01_T22_1_col	13771	50.7	NDCHGSMMVEAFAAR	C3:+57.02146	2e-05	28	3	1695.7	1695.7	-0.0002	-0.117945
	b29	pepb29a8	20151009_141_A01_T22_1_col	13796	50.78	NDCHGSMMVEAFAAR	C3:+57.02146	2.3e-15	55.3	2	1695.71	1695.7	0.0029	1.7102
	b29	pepb29a8	20151009_141_A02_T22_2_col	13400	51.35	NDCHGSMMVEAFAAR	C3:+57.02146	5.7e-08	44.4	3	1695.71	1695.7	0.0032	1.88712
	b29	pepb29a8	20151009_141_A02_T22_2_col	13410	51.38	NDCHGSMMVEAFAAR	C3:+57.02146	1e-15	68.8	2	1695.71	1695.7	0.0042	2.47685
	b29	pepb29a8	20151009_141_A02_T22_2_col	13175	50.7	NDCHGSMMVEAFAAR	C3:+57.02146	2.6e-11	48.4	2	1695.71	1695.7	0.0041	2.41787
	b29	pepb29a8	20151009_141_A02_T22_2_col	13166	50.68	NDCHGSMMVEAFAAR	C3:+57.02146	1e-06	34.9	3	1695.7	1695.7	0.0004	0.23589
	b29	pepb29a8	20151009_141_A03_T22_3_col	12934	50.5	NDCHGSMMVEAFAAR	C3:+57.02146	4.9e-08	41.3	3	1695.7	1695.7	-0.0013	-0.766643
	b29	pepb29a8	20151009_141_A03_T22_3_col	13166	51.16	NDCHGSMMVEAFAAR	C3:+57.02146	4.6e-09	44.7	3	1695.71	1695.7	0.0041	2.41787
	b29	pepb29a8	20151009_141_A03_T22_3_col	12944	50.53	NDCHGSMMVEAFAAR	C3:+57.02146	1.3e-13	54.8	2	1695.71	1695.7	0.0054	3.18452
	b29	pepb29a8	20151009_141_A03_T22_3_col	13177	51.2	NDCHGSMMVEAFAAR	C3:+57.02146	1.9e-13	69.1	2	1695.71	1695.7	0.0032	1.88712
	b29	pepb29b11	20151009_141_A01_T22_1_col	28557	97.31	QEDLTSPLPGWIIESLK		1e-15	62.8	2	1926.03	1926.02	0.0058	3.01139
	b29	pepb29b11	20151009_141_A01_T22_1_col	28746	97.98	QEDLTSPLPGWIIESLK		2.7e-13	65.6	2	1926.02	1926.02	0.0018	0.934569
	b29	pepb29b11	20151009_141_A01_T22_1_col	28665	97.68	QEDLTSPLPGWIIESLK		0.00022	33.5	3	1926.02	1926.02	0.0005	0.259602
	b29	pepb29b11	20151009_141_A01_T22_1_col	31535	108.78	QEDLTSPLPGWIIESLK		2.4e-05	31.5	2	1926.02	1926.02	0.0026	1.34993
	b29	pepb29b10	20151009_141_A01_T22_1_col	31463	108.48	QEDLTSPLPGWIIESLK	Q1:-17.02655	0.0022	24.7	2	1909	1909	0.0031	1.62389
	b29	pepb29b11	20151009_141_A02_T22_2_col	27737	97.5	QEDLTSPLPGWIIESLK		0.00038	33.1	3	1926.02	1926.02	-0.001	-0.519205
	b29	pepb29b11	20151009_141_A02_T22_2_col	30626	108.95	QEDLTSPLPGWIIESLK		0.00047	28	2	1926.03	1926.02	0.01	5.19205
	b29	pepb29b11	20151009_141_A02_T22_2_col	27903	98.11	QEDLTSPLPGWIIESLK		1e-15	73.5	2	1926.02	1926.02	0.0019	0.986489
	b29	pepb29b11	20151009_141_A02_T22_2_col	27720	97.45	QEDLTSPLPGWIIESLK		8.4e-13	58.3	2	1926.03	1926.02	0.0036	1.86914
	b29	pepb29b11	20151009_141_A02_T22_2_col	27923	98.18	QEDLTSPLPGWIIESLK		4.3e-06	37.6	3	1926.02	1926.02	0.0014	0.726887
	b29	pepb29b10	20151009_141_A02_T22_2_col	30647	109.03	QEDLTSPLPGWIIESLK	Q1:-17.02655	5.2e-08	40.1	2	1909	1909	0.0031	1.62389
	b29	pepb29b11	20151009_141_A03_T22_3_col	30358	109.03	QEDLTSPLPGWIIESLK		2e-07	39.4	2	1926.04	1926.02	0.017	8.82648
	b29	pepb29b11	20151009_141_A03_T22_3_col	27424	97.36	QEDLTSPLPGWIIESLK		6.5e-05	36.9	3	1926.02	1926.02	0.0003	0.155761
	b29	pepb29b11	20151009_141_A03_T22_3_col	27524	97.73	QEDLTSPLPGWIIESLK		2.3e-15	68.8	2	1926.03	1926.02	0.0039	2.0249
	b29	pepb29b11	20151009_141_A03_T22_3_col	27612	98.05	QEDLTSPLPGWIIESLK		8.4e-06	34	3	1926.02	1926.02	0.0012	0.623046
	b29	pepb29b10	20151009_141_A03_T22_3_col	30334	108.93	QEDLTSPLPGWIIESLK	Q1:-17.02655	8.5e-07	37.3	2	1909	1909	0.0003	0.157151
	b29	pepb29b12	20151009_141_A01_T22_1_col	5059	25.58	TCAQDEVLR	C2:+57.02146	0.0088	27.5	2	1091.51	1091.52	-0.0027	-2.47363
	b29	pepb29b12	20151009_141_A01_T22_1_col	5275	26.26	TCAQDEVLR	C2:+57.02146	6.6e-05	28	2	1091.51	1091.52	-0.0016	-1.46585
	b29	pepb29b12	20151009_141_A01_T22_1_col	5517	26.93	TCAQDEVLR	C2:+57.02146	0.0022	28	2	1091.52	1091.52	-0.0004	-0.366463
	b29	pepb29b12	20151009_141_A02_T22_2_col	4944	26.46	TCAQDEVLR	C2:+57.02146	0.0018	26.4	2	1091.51	1091.52	-0.0021	-1.92393
	b29	pepb29b12	20151009_141_A02_T22_2_col	5178	27.15	TCAQDEVLR	C2:+57.02146	0.0011	27.8	2	1091.52	1091.52	0.0002	0.183231
	b29	pepb29b12	20151009_141_A03_T22_3_col	5044	26.95	TCAQDEVLR	C2:+57.02146	0.00023	31.3	2	1091.51	1091.52	-0.0015	-1.37424
	b29	pepb29b12	20151009_141_A03_T22_3_col	4602	25.58	TCAQDEVLR	C2:+57.02146	0.00031	30.9	2	1091.51	1091.52	-0.0006	-0.549695
	b29	pepb29b12	20151009_141_A03_T22_3_col	4813	26.26	TCAQDEVLR	C2:+57.02146	4e-06	31.4	2	1091.51	1091.52	-0.0024	-2.19878
	b29	pepb29b13	20151009_141_A01_T22_1_col	19541	67.1	TSPGQTYTLSFVVGDAK		7.2e-08	46.7	2	1770.89	1770.89	-0.0031	-1.75053
	b29	pepb29b13	20151009_141_A01_T22_1_col	19103	65.71	TSPGQTYTLSFVVGDAK		2.7e-12	62.5	2	1770.89	1770.89	-0.0051	-2.87991
	b29	pepb29b13	20151009_141_A01_T22_1_col	19322	66.41	TSPGQTYTLSFVVGDAK		1.8e-10	51.6	2	1770.89	1770.89	-0.003	-1.69406
	b29	pepb29b13	20151009_141_A01_T22_1_col	18851	65.03	TSPGQTYTLSFVVGDAK		1.5e-09	51.1	2	1770.89	1770.89	-0.0062	-3.50106
	b29	pepb29b13	20151009_141_A02_T22_2_col	18493	65.85	TSPGQTYTLSFVVGDAK		1.2e-08	53	2	1770.89	1770.89	0.0013	0.734094
	b29	pepb29b13	20151009_141_A02_T22_2_col	18930	67.23	TSPGQTYTLSFVVGDAK		2.1e-08	46.7	2	1770.9	1770.89	0.0042	2.37169
	b29	pepb29b13	20151009_141_A02_T22_2_col	18710	66.53	TSPGQTYTLSFVVGDAK		8.7e-10	51.6	2	1770.89	1770.89	-0.0016	-0.9035
	b29	pepb29b13	20151009_141_A03_T22_3_col	18593	67.01	TSPGQTYTLSFVVGDAK		5.4e-06	38.4	2	1770.89	1770.89	-0.0022	-1.24231
	b29	pepb29b13	20151009_141_A03_T22_3_col	19013	68.25	TSPGQTYTLSFVVGDAK		2.7e-05	36.9	2	1770.89	1770.89	-0.0029	-1.63759
	b29	pepb29b13	20151009_141_A03_T22_3_col	17908	64.96	TSPGQTYTLSFVVGDAK		1.4e-06	47	2	1770.89	1770.89	0.0028	1.58112
	b29	pepb29b13	20151009_141_A03_T22_3_col	18158	65.65	TSPGQTYTLSFVVGDAK		6.8e-12	62	2	1770.89	1770.89	-0.0002	-0.112937
	b29	pepb29b13	20151009_141_A03_T22_3_col	18372	66.33	TSPGQTYTLSFVVGDAK		9.5e-08	29.7	2	1770.89	1770.89	-0.0043	-2.42816
	b29	pepb29b13	20151009_141_A03_T22_3_col	18038	65.35	TSPGQTYTLSFVVGDAK		0.00068	31.1	3	1770.89	1770.89	0.0033	1.86347
	b29	pepb29b15	20151009_141_A01_T22_1_col	21031	71.48	TSQVTVTFHNPGVQEDPACGPLLDAVAIK	C19:+57.02146	1e-15	77.1	3	3064.55	3064.54	0.0045	1.46841
	b29	pepb29b15	20151009_141_A01_T22_1_col	20806	70.81	TSQVTVTFHNPGVQEDPACGPLLDAVAIK	C19:+57.02146	2e-15	68.4	3	3064.55	3064.54	0.011	3.58944
	b29	pepb29b15	20151009_141_A02_T22_2_col	20314	71.33	TSQVTVTFHNPGVQEDPACGPLLDAVAIK	C19:+57.02146	1e-15	71.9	3	3064.54	3064.54	0.0028	0.913677
	b29	pepb29b15	20151009_141_A02_T22_2_col	20086	70.66	TSQVTVTFHNPGVQEDPACGPLLDAVAIK	C19:+57.02146	1e-15	76.9	3	3064.54	3064.54	0.0019	0.619995
	b29	pepb29b15	20151009_141_A03_T22_3_col	19765	70.51	TSQVTVTFHNPGVQEDPACGPLLDAVAIK	C19:+57.02146	9.1e-12	51.4	3	3064.55	3064.54	0.01	3.26313
	b29	pepb29b15	20151009_141_A03_T22_3_col	19993	71.18	TSQVTVTFHNPGVQEDPACGPLLDAVAIK	C19:+57.02146	1e-15	77.1	3	3064.55	3064.54	0.0056	1.82735
	b29	pepb29b16	20151009_141_A01_T22_1_col	32790	114.53	VSVPSQSGDLPLQTLYNSFGGDVYAWAFVAK		0.0093	21.6	3	3316.66	3316.65	0.0069	2.08041
	b29	pepb29b16	20151009_141_A02_T22_2_col	31871	115.26	VSVPSQSGDLPLQTLYNSFGGDVYAWAFVAK		4.1e-06	31.2	3	3316.65	3316.65	-0.0059	-1.7789
	b29	pepb29b16	20151009_141_A02_T22_2_col	31763	114.56	VSVPSQSGDLPLQTLYNSFGGDVYAWAFVAK		4.8e-10	39.9	3	3316.65	3316.65	-0.0039	-1.17588
	b29	pepb29b16	20151009_141_A03_T22_3_col	31444	114.5	VSVPSQSGDLPLQTLYNSFGGDVYAWAFVAK		0.00031	23.7	3	3316.65	3316.65	-0.0004	-0.120604
	b29	pepb29b16	20151009_141_A03_T22_3_col	31539	115.18	VSVPSQSGDLPLQTLYNSFGGDVYAWAFVAK		0.0002	26	3	3316.65	3316.65	-0.0019	-0.572867
	b29	pepb29b17	20151009_141_A01_T22_1_col	23832	80.13	YFNVPFGHAAIELVAGK		2.6e-12	54	2	1832.97	1832.97	0.0041	2.23681
	b29	pepb29b17	20151009_141_A01_T22_1_col	24351	81.85	YFNVPFGHAAIELVAGK		5.8e-05	31	3	1832.98	1832.97	0.0063	3.43705
	b29	pepb29b17	20151009_141_A01_T22_1_col	23803	80.03	YFNVPFGHAAIELVAGK		4.6e-12	57.5	3	1832.97	1832.97	0.0011	0.600119
	b29	pepb29b17	20151009_141_A01_T22_1_col	24040	80.8	YFNVPFGHAAIELVAGK		2.7e-13	59.6	2	1832.98	1832.97	0.0057	3.10971
	b29	pepb29b17	20151009_141_A01_T22_1_col	24010	80.7	YFNVPFGHAAIELVAGK		8.5e-12	58.9	3	1832.97	1832.97	0.0022	1.20024
	b29	pepb29b17	20151009_141_A02_T22_2_col	23668	81.91	YFNVPFGHAAIELVAGK		3.7e-06	37.1	3	1832.97	1832.97	0.0037	2.01858
	b29	pepb29b17	20151009_141_A02_T22_2_col	23310	80.68	YFNVPFGHAAIELVAGK		1e-15	75.2	2	1832.97	1832.97	0.0021	1.14568
	b29	pepb29b17	20151009_141_A02_T22_2_col	23089	79.96	YFNVPFGHAAIELVAGK		2.5e-12	60.5	3	1832.97	1832.97	0.002	1.09113
	b29	pepb29b17	20151009_141_A02_T22_2_col	23294	80.65	YFNVPFGHAAIELVAGK		7.9e-12	57.2	3	1832.97	1832.97	-0.0004	-0.218225
	b29	pepb29b17	20151009_141_A02_T22_2_col	23106	80.01	YFNVPFGHAAIELVAGK		2.1e-09	45.5	2	1832.98	1832.97	0.0056	3.05515
	b29	pepb29b17	20151009_141_A03_T22_3_col	22788	79.96	YFNVPFGHAAIELVAGK		1.2e-10	54	3	1832.97	1832.97	0.0015	0.818344
	b29	pepb29b17	20151009_141_A03_T22_3_col	22833	80.11	YFNVPFGHAAIELVAGK		5.2e-12	49.6	2	1832.97	1832.97	0.0038	2.07314
	b29	pepb29b17	20151009_141_A03_T22_3_col	22982	80.63	YFNVPFGHAAIELVAGK		3.8e-10	54.8	3	1832.97	1832.97	0.0012	0.654675
	b29	pepb29b17	20151009_141_A03_T22_3_col	23340	81.88	YFNVPFGHAAIELVAGK		0.00052	30.2	3	1832.97	1832.97	-0.002	-1.09113

## Sheet: Table S1E
	Supplementary Table S1E. At2g10940: MS/MS experimental data
	Protein identification	Peptide identification	Sample	Scan	Retention time (min)	Peptide sequence	Modifications (C = Carbamidomethylation of Cys residues, E = Loss of H2O on N-terminal Glu residues, M = oxidation of Met residues, P = hydroxylation of Pro residues, Q = N-terminal deamidation on Gln residues)	Best E-value	Best hyperscore	Charge	MH+ observed	MH+ theoretical	DeltaMH+	Delta-ppm
	Data from rosettes of 6 week-old Col0 plants (experiment 1, Hervé, Duruflé et al., 2016)
	b34	pepb34a1	20140307_103_1_E01_Col-22-1-1	11594	33.83	ALDLNLYVPVALQLLLTCGK	C18:+57.02146	4.7e-09	59.5	2	2214.26	2214.26	0.0021	0.948399
	b34	pepb34a1	20140307_103_1_E01_Col-22-1-1	11587	33.81	ALDLNLYVPVALQLLLTCGK	C18:+57.02146	4.3e-09	64	3	2214.26	2214.26	0.0051	2.30326
	b34	pepb34a1	20140307_103_1_E02_Col-22-2-1	11300	33.8	ALDLNLYVPVALQLLLTCGK	C18:+57.02146	1.2e-10	64	2	2214.26	2214.26	0.0059	2.66455
	b34	pepb34a1	20140307_103_1_E02_Col-22-2-1	11299	33.8	ALDLNLYVPVALQLLLTCGK	C18:+57.02146	1.7e-09	61.7	3	2214.26	2214.26	0.0017	0.767752
	b34	pepb34a1	20140307_103_1_E03_Col-22-3-1	11898	33.79	ALDLNLYVPVALQLLLTCGK	C18:+57.02146	3e-10	60.9	2	2214.26	2214.26	0.0049	2.21293
	b34	pepb34a1	20140307_103_1_E03_Col-22-3-1	11897	33.79	ALDLNLYVPVALQLLLTCGK	C18:+57.02146	7.5e-09	60.4	3	2214.26	2214.26	0.0029	1.30969
	b34	pepb34a1	20140307_103_1_F01_Col-22-1-2	12387	33.83	ALDLNLYVPVALQLLLTCGK	C18:+57.02146	6.7e-09	56.9	3	2214.26	2214.26	0.0025	1.12905
	b34	pepb34a1	20140307_103_1_F01_Col-22-1-2	12384	33.83	ALDLNLYVPVALQLLLTCGK	C18:+57.02146	1.9e-09	59.5	2	2214.26	2214.26	0.0051	2.30326
	b34	pepb34a1	20140307_103_1_F02_Col-22-2-2	11869	33.79	ALDLNLYVPVALQLLLTCGK	C18:+57.02146	4.9e-11	61.7	3	2214.26	2214.26	0.0006	0.270971
	b34	pepb34a1	20140307_103_1_F02_Col-22-2-2	11868	33.78	ALDLNLYVPVALQLLLTCGK	C18:+57.02146	3.2e-11	59.5	2	2214.26	2214.26	0.0028	1.26453
	b34	pepb34a1	20140307_103_1_F03_Col-22-3-2	12049	33.87	ALDLNLYVPVALQLLLTCGK	C18:+57.02146	4.9e-10	64.1	3	2214.26	2214.26	0.0016	0.72259
	b34	pepb34a1	20140307_103_1_F03_Col-22-3-2	12050	33.87	ALDLNLYVPVALQLLLTCGK	C18:+57.02146	5.8e-13	64	2	2214.26	2214.26	0.0018	0.812914
	b34	pepb34a1	20140307_103_1_G01_Col-22-1-3	10773	33.82	ALDLNLYVPVALQLLLTCGK	C18:+57.02146	5.5e-08	51	2	2214.26	2214.26	0.0025	1.12905
	b34	pepb34a1	20140307_103_1_G01_Col-22-1-3	10767	33.81	ALDLNLYVPVALQLLLTCGK	C18:+57.02146	8.5e-10	59.5	3	2214.26	2214.26	0.0054	2.43874
	b34	pepb34a1	20140307_103_1_G02_Col-22-2-3	11499	33.84	ALDLNLYVPVALQLLLTCGK	C18:+57.02146	0.00039	29.1	2	1018.52	1018.52	0.0003	0.294544
	b34	pepb34a1	20140307_103_1_G02_Col-22-2-3	11500	33.84	ALDLNLYVPVALQLLLTCGK	C18:+57.02146	5.9e-05	35.5	2	983.554	983.552	0.0013	1.32174
	b34	pepb34a1	20140307_103_1_G03_Col-22-3-3	9820	33.91	ALDLNLYVPVALQLLLTCGK	C18:+57.02146	6.8e-09	58.5	2	1314.75	1314.75	-0.0001	-0.0760604
	b34	pepb34a1	20140307_103_1_G03_Col-22-3-3	9818	33.9	ALDLNLYVPVALQLLLTCGK	C18:+57.02146	6.2e-08	56.1	3	2214.26	2214.26	0.0044	1.98712
	b34	pepb34a2	20140307_103_1_E01_Col-22-1-1	4200	14.99	ATCPIDTLK	C3:+57.02146	0.00012	30.4	2	1018.52	1018.52	-0.0024	-2.35635
	b34	pepb34a2	20140307_103_1_E02_Col-22-2-1	4328	15.37	ATCPIDTLK	C3:+57.02146	0.0018	31.5	2	1018.52	1018.52	0.0003	0.294544
	b34	pepb34a2	20140307_103_1_E03_Col-22-3-1	4260	14.88	ATCPIDTLK	C3:+57.02146	0.00025	30.3	2	1018.52	1018.52	-0.0014	-1.37454
	b34	pepb34a2	20140307_103_1_F01_Col-22-1-2	5028	14.91	ATCPIDTLK	C3:+57.02146	1.8e-05	34.2	2	1018.52	1018.52	-0.0014	-1.37454
	b34	pepb34a2	20140307_103_1_F03_Col-22-3-2	5141	15.11	ATCPIDTLK	C3:+57.02146	0.0011	30.3	2	1018.52	1018.52	-0.0004	-0.392725
	b34	pepb34a2	20140307_103_1_G01_Col-22-1-3	4642	15.22	ATCPIDTLK	C3:+57.02146	6.7e-09	59.5	2	2214.26	2214.26	0.0068	3.07101
	b34	pepb34a2	20140307_103_1_G02_Col-22-2-3	4797	15.24	ATCPIDTLK	C3:+57.02146	0.003	26.4	2	1018.52	1018.52	-0.0007	-0.687269
	b34	pepb34a5	20140307_103_1_E01_Col-22-1-1	1067	6.61	DCPPPPGSVKPPSGGGK	C2:+57.02146 - P3:+15.99491 - P4:+15.99491 - P5:+15.99491 - P6:+15.99491 - P12:+15.99491	3.5e-09	53.3	2	1713.78	1713.78	0.0012	0.700209
	b34	pepb34a5	20140307_103_1_E01_Col-22-1-1	1056	6.58	DCPPPPGSVKPPSGGGK	C2:+57.02146 - P3:+15.99491 - P4:+15.99491 - P5:+15.99491 - P6:+15.99491 - P12:+15.99491	9.2e-12	62.5	3	1713.78	1713.78	0.0005	0.291754
	b34	pepb34a5	20140307_103_1_E02_Col-22-2-1	1012	6.45	DCPPPPGSVKPPSGGGK	C2:+57.02146 - P3:+15.99491 - P4:+15.99491 - P5:+15.99491 - P6:+15.99491 - P12:+15.99491	0.00077	25.5	3	1713.78	1713.78	0.0006	0.350104
	b34	pepb34a5	20140307_103_1_E02_Col-22-2-1	1053	6.57	DCPPPPGSVKPPSGGGK	C2:+57.02146 - P3:+15.99491 - P4:+15.99491 - P5:+15.99491 - P6:+15.99491 - P12:+15.99491	3e-12	62.7	2	1713.78	1713.78	0.002	1.16701
	b34	pepb34a5	20140307_103_1_E03_Col-22-3-1	1070	6.61	DCPPPPGSVKPPSGGGK	C2:+57.02146 - P3:+15.99491 - P4:+15.99491 - P5:+15.99491 - P6:+15.99491 - P12:+15.99491	5.9e-13	67.7	2	1713.78	1713.78	0.0009	0.525156
	b34	pepb34a5	20140307_103_1_E03_Col-22-3-1	1201	7.11	DCPPPPGSVKPPSGGGK	C2:+57.02146 - P3:+15.99491 - P4:+15.99491 - P5:+15.99491 - P6:+15.99491 - P12:+15.99491	2.9e-06	34.8	3	1713.78	1713.78	0.0004	0.233403
	b34	pepb34a5	20140307_103_1_E03_Col-22-3-1	1014	6.44	DCPPPPGSVKPPSGGGK	C2:+57.02146 - P3:+15.99491 - P4:+15.99491 - P5:+15.99491 - P6:+15.99491 - P12:+15.99491	0.0023	22.8	3	1713.78	1713.78	0.0011	0.641858
	b34	pepb34a5	20140307_103_1_F01_Col-22-1-2	1842	7.01	DCPPPPGSVKPPSGGGK	C2:+57.02146 - P3:+15.99491 - P4:+15.99491 - P5:+15.99491 - P6:+15.99491 - P12:+15.99491	0.0037	25	3	1713.77	1713.78	-0.0033	-1.92557
	b34	pepb34a4	20140307_103_1_E01_Col-22-1-1	1346	7.67	DCPPPPGSVKPPSGGGK	C2:+57.02146 - P4:+15.99491 - P5:+15.99491 - P6:+15.99491 - P12:+15.99491	4e-05	29.3	3	1697.78	1697.78	0.0008	0.471203
	b34	pepb34a6	20140307_103_1_E02_Col-22-2-1	7667	23.23	GLVEVEAAACLCTTLK	C10:+57.02146 - C12:+57.02146	4.8e-08	46.9	2	1734.88	1734.88	-0.0008	-0.461128
	b34	pepb34a6	20140307_103_1_E03_Col-22-3-1	8000	23.16	GLVEVEAAACLCTTLK	C10:+57.02146 - C12:+57.02146	5.4e-08	49.4	2	1734.88	1734.88	0.0011	0.634051
	b34	pepb34a6	20140307_103_1_F01_Col-22-1-2	8609	23.21	GLVEVEAAACLCTTLK	C10:+57.02146 - C12:+57.02146	1.6e-05	37	2	1734.87	1734.88	-0.0059	-3.40082
	b34	pepb34a6	20140307_103_1_G03_Col-22-3-3	6856	23.36	GLVEVEAAACLCTTLK	C10:+57.02146 - C12:+57.02146	0.00019	33.6	2	983.554	983.552	0.0015	1.52508
	b34	pepb34a8	20140307_103_1_E01_Col-22-1-1	4183	14.95	IGLGDPAVNK		0.0016	39.4	2	983.555	983.552	0.0029	2.9485
	b34	pepb34a8	20140307_103_1_E02_Col-22-2-1	4183	15.03	IGLGDPAVNK		0.00086	30	2	983.549	983.552	-0.003	-3.05017
	b34	pepb34a8	20140307_103_1_E03_Col-22-3-1	4299	14.97	IGLGDPAVNK		2.7e-05	35.5	2	983.549	983.552	-0.0031	-3.15184
	b34	pepb34a8	20140307_103_1_G01_Col-22-1-3	4587	15.08	IGLGDPAVNK		6.3e-09	52.6	2	1314.75	1314.75	0.0003	0.228181
	b34	pepb34a8	20140307_103_1_G02_Col-22-2-3	4747	15.12	IGLGDPAVNK		7.5e-07	45.5	3	2455.44	2455.44	0.0018	0.733067
	b34	pepb34a8	20140307_103_1_G03_Col-22-3-3	4173	15.12	IGLGDPAVNK		0.0016	32.5	2	1062.66	1062.66	0.0063	5.92854
	b34	pepb34a7	20140307_103_1_E01_Col-22-1-1	8807	25.85	LGACVDLLGGLVK	C4:+57.02146	2.7e-05	40.7	2	1314.75	1314.75	-0.0003	-0.228181
	b34	pepb34a7	20140307_103_1_E01_Col-22-1-1	8489	25.03	LGACVDLLGGLVK	C4:+57.02146	3.2e-11	55.4	2	1314.75	1314.75	0.0024	1.82545
	b34	pepb34a7	20140307_103_1_E01_Col-22-1-1	8548	25.18	LGACVDLLGGLVK	C4:+57.02146	0.0058	25.5	3	1314.75	1314.75	0.0024	1.82545
	b34	pepb34a7	20140307_103_1_E02_Col-22-2-1	8635	25.75	LGACVDLLGGLVK	C4:+57.02146	3.1e-08	48.2	2	1314.75	1314.75	0.0013	0.988785
	b34	pepb34a7	20140307_103_1_E02_Col-22-2-1	8886	26.42	LGACVDLLGGLVK	C4:+57.02146	5.5e-08	45.4	2	1314.75	1314.75	0.0006	0.456362
	b34	pepb34a7	20140307_103_1_E02_Col-22-2-1	8379	25.06	LGACVDLLGGLVK	C4:+57.02146	2.7e-09	55.4	2	1314.75	1314.75	0.0006	0.456362
	b34	pepb34a7	20140307_103_1_E03_Col-22-3-1	9563	27.04	LGACVDLLGGLVK	C4:+57.02146	5e-06	34.9	2	1314.75	1314.75	0.002	1.52121
	b34	pepb34a7	20140307_103_1_E03_Col-22-3-1	9262	26.27	LGACVDLLGGLVK	C4:+57.02146	4.8e-07	41.2	2	1314.75	1314.75	0.0019	1.44515
	b34	pepb34a7	20140307_103_1_E03_Col-22-3-1	8997	25.59	LGACVDLLGGLVK	C4:+57.02146	3.7e-07	48.3	2	1314.75	1314.75	0.0005	0.380302
	b34	pepb34a7	20140307_103_1_E03_Col-22-3-1	8729	24.91	LGACVDLLGGLVK	C4:+57.02146	7.3e-09	52.5	2	1314.75	1314.75	0.0018	1.36909
	b34	pepb34a7	20140307_103_1_E03_Col-22-3-1	11707	33.21	LGACVDLLGGLVK	C4:+57.02146	0.003	26.9	2	1314.75	1314.75	-0.0004	-0.304241
	b34	pepb34a7	20140307_103_1_E03_Col-22-3-1	10414	29.39	LGACVDLLGGLVK	C4:+57.02146	0.0047	26.6	2	1314.75	1314.75	0.0037	2.81423
	b34	pepb34a7	20140307_103_1_F01_Col-22-1-2	9376	25.12	LGACVDLLGGLVK	C4:+57.02146	7.6e-08	55.5	2	1314.74	1314.75	-0.001	-0.760604
	b34	pepb34a7	20140307_103_1_F02_Col-22-2-2	8952	25.04	LGACVDLLGGLVK	C4:+57.02146	2.4e-09	58.6	2	1314.75	1314.75	0.0003	0.228181
	b34	pepb34a7	20140307_103_1_F03_Col-22-3-2	9170	25	LGACVDLLGGLVK	C4:+57.02146	4.5e-07	52.6	2	1314.75	1314.75	0.0006	0.456362
	b34	pepb34a7	20140307_103_1_G01_Col-22-1-3	8220	25.17	LGACVDLLGGLVK	C4:+57.02146	5.2e-08	37.9	2	2214.26	2214.26	0.0038	1.71615
	b34	pepb34a7	20140307_103_1_G02_Col-22-2-3	8642	25.08	LGACVDLLGGLVK	C4:+57.02146	1.8e-07	50.9	3	2214.26	2214.26	0.002	0.903237
	b34	pepb34a7	20140307_103_1_G03_Col-22-3-3	7478	25.26	LGACVDLLGGLVK	C4:+57.02146	8e-09	50.1	2	1734.88	1734.88	-0.0001	-0.057641
	b34	pepb34a9	20140307_103_1_E03_Col-22-3-1	11825	33.58	LKALDLNLYVPVALQLLLTCGK	C20:+57.02146	1.6e-07	42.7	3	2455.45	2455.44	0.0099	4.03187
	b34	pepb34a9	20140307_103_1_F01_Col-22-1-2	12250	33.43	LKALDLNLYVPVALQLLLTCGK	C20:+57.02146	2.3e-08	46.2	3	2455.44	2455.44	0.004	1.62904
	b34	pepb34a9	20140307_103_1_F03_Col-22-3-2	11968	33.6	LKALDLNLYVPVALQLLLTCGK	C20:+57.02146	5.3e-07	42.3	3	2455.44	2455.44	0.0082	3.33953
	b34	pepb34a9	20140307_103_1_G02_Col-22-2-3	11423	33.58	LKALDLNLYVPVALQLLLTCGK	C20:+57.02146	0.0016	30	2	983.554	983.552	0.0015	1.52508
	b34	pepb34b10	20140307_103_1_E01_Col-22-1-1	6284	19.77	LPVPPVTIPK	P5:+15.99491	0.0028	32.6	2	1076.67	1076.67	-0.0013	-1.20742
	b34	pepb34b10	20140307_103_1_E02_Col-22-2-1	6322	20.03	LPVPPVTIPK	P5:+15.99491	0.00041	41.4	2	1076.67	1076.67	-0.0011	-1.02167
	b34	pepb34b10	20140307_103_1_E02_Col-22-2-1	6027	19.35	LPVPPVTIPK	P5:+15.99491	4.1e-08	48	2	1076.67	1076.67	-0.0013	-1.20742
	b34	pepb34b10	20140307_103_1_E03_Col-22-3-1	6429	19.65	LPVPPVTIPK	P5:+15.99491	0.0012	38.4	2	1076.67	1076.67	-0.0003	-0.278636
	b34	pepb34b10	20140307_103_1_F01_Col-22-1-2	7158	19.78	LPVPPVTIPK	P5:+15.99491	0.00083	36	2	1076.67	1076.67	-0.0007	-0.650152
	b34	pepb34b10	20140307_103_1_F03_Col-22-3-2	7154	19.87	LPVPPVTIPK	P5:+15.99491	0.0059	25.9	2	1076.67	1076.67	-0.0009	-0.835909
	b34	pepb34b11	20140307_103_1_E03_Col-22-3-1	6006	18.75	LPVPPVTVPK		7.5e-05	29.9	2	1046.66	1046.66	-0.0002	-0.191084
	b34	pepb34b11	20140307_103_1_F03_Col-22-3-2	6638	18.65	LPVPPVTVPK		0.0089	26.6	2	1046.66	1046.66	-0.0019	-1.8153
	b34	pepb34b13	20140307_103_1_E02_Col-22-2-1	4874	16.63	LPVPPVTVPK	P4:+15.99491 - P5:+15.99491	0.0064	32.9	2	1078.65	1078.65	0.0007	0.648959
	b34	pepb34b12	20140307_103_1_E01_Col-22-1-1	5365	17.63	LPVPPVTVPK	P5:+15.99491	0.0049	32.9	2	1062.66	1062.66	-0.0007	-0.658727
	b34	pepb34b12	20140307_103_1_E01_Col-22-1-1	8328	24.61	LPVPPVTVPK	P5:+15.99491	0.0029	37	2	1062.66	1062.66	0.0003	0.282311
	b34	pepb34b12	20140307_103_1_E01_Col-22-1-1	9859	28.67	LPVPPVTVPK	P5:+15.99491	0.0014	44.2	2	1062.66	1062.66	0.0002	0.188208
	b34	pepb34b12	20140307_103_1_E01_Col-22-1-1	7251	22	LPVPPVTVPK	P5:+15.99491	0.00088	38.1	2	1062.66	1062.66	0.0001	0.0941038
	b34	pepb34b12	20140307_103_1_E01_Col-22-1-1	5058	16.94	LPVPPVTVPK	P5:+15.99491	0.0017	30.8	2	1062.66	1062.66	-0.0007	-0.658727
	b34	pepb34b12	20140307_103_1_E01_Col-22-1-1	9364	27.32	LPVPPVTVPK	P5:+15.99491	0.00036	34.4	2	1062.66	1062.66	-0.0009	-0.846934
	b34	pepb34b12	20140307_103_1_E01_Col-22-1-1	8852	25.97	LPVPPVTVPK	P5:+15.99491	0.008	36.8	2	1062.66	1062.66	0.0005	0.470519
	b34	pepb34b12	20140307_103_1_E01_Col-22-1-1	10093	29.35	LPVPPVTVPK	P5:+15.99491	0.009	40.2	2	1062.66	1062.66	-0.0001	-0.0941038
	b34	pepb34b12	20140307_103_1_E01_Col-22-1-1	5655	18.32	LPVPPVTVPK	P5:+15.99491	0.0041	32.7	2	1062.66	1062.66	-0.0002	-0.188208
	b34	pepb34b12	20140307_103_1_E01_Col-22-1-1	9108	26.65	LPVPPVTVPK	P5:+15.99491	0.0038	42.6	2	1062.66	1062.66	-0.0002	-0.188208
	b34	pepb34b12	20140307_103_1_E01_Col-22-1-1	11220	32.72	LPVPPVTVPK	P5:+15.99491	0.0081	32.7	2	1062.66	1062.66	-0.0001	-0.0941038
	b34	pepb34b12	20140307_103_1_E01_Col-22-1-1	10778	31.38	LPVPPVTVPK	P5:+15.99491	0.00018	42.3	2	1062.66	1062.66	0.0004	0.376415
	b34	pepb34b12	20140307_103_1_E01_Col-22-1-1	9615	28	LPVPPVTVPK	P5:+15.99491	0.0016	42	2	1062.66	1062.66	0.0008	0.752831
	b34	pepb34b12	20140307_103_1_E01_Col-22-1-1	11000	32.05	LPVPPVTVPK	P5:+15.99491	0.00047	38.2	2	1062.66	1062.66	0.0002	0.188208
	b34	pepb34b12	20140307_103_1_E01_Col-22-1-1	8590	25.3	LPVPPVTVPK	P5:+15.99491	0.0026	29.5	2	1062.66	1062.66	0.0013	1.22335
	b34	pepb34b12	20140307_103_1_E02_Col-22-2-1	7970	24	LPVPPVTVPK	P5:+15.99491	0.009	32.6	2	1062.66	1062.66	-0.0002	-0.188208
	b34	pepb34b12	20140307_103_1_E02_Col-22-2-1	8747	26.05	LPVPPVTVPK	P5:+15.99491	0.0074	36.1	2	1062.66	1062.66	0.0004	0.376415
	b34	pepb34b12	20140307_103_1_E02_Col-22-2-1	10783	32.13	LPVPPVTVPK	P5:+15.99491	0.0033	38.1	2	1062.66	1062.66	-0.0002	-0.188208
	b34	pepb34b12	20140307_103_1_E02_Col-22-2-1	5240	17.47	LPVPPVTVPK	P5:+15.99491	6.6e-05	40.9	2	1062.66	1062.66	0.0002	0.188208
	b34	pepb34b12	20140307_103_1_E02_Col-22-2-1	7311	22.36	LPVPPVTVPK	P5:+15.99491	0.0017	30.6	2	1062.66	1062.66	0.0016	1.50566
	b34	pepb34b12	20140307_103_1_E02_Col-22-2-1	10140	30.11	LPVPPVTVPK	P5:+15.99491	0.0051	40.1	2	1062.66	1062.66	0.0002	0.188208
	b34	pepb34b12	20140307_103_1_E02_Col-22-2-1	8492	25.37	LPVPPVTVPK	P5:+15.99491	0.0072	36.1	2	1062.66	1062.66	0.0004	0.376415
	b34	pepb34b12	20140307_103_1_E02_Col-22-2-1	8231	24.67	LPVPPVTVPK	P5:+15.99491	0.00038	40.9	2	1062.66	1062.66	0.0002	0.188208
	b34	pepb34b12	20140307_103_1_E02_Col-22-2-1	7701	23.32	LPVPPVTVPK	P5:+15.99491	0.0058	33.2	2	1062.66	1062.66	0.0004	0.376415
	b34	pepb34b12	20140307_103_1_E02_Col-22-2-1	9705	28.76	LPVPPVTVPK	P5:+15.99491	8.6e-06	50.7	2	1062.66	1062.66	0.0003	0.282311
	b34	pepb34b12	20140307_103_1_E02_Col-22-2-1	11418	34.18	LPVPPVTVPK	P5:+15.99491	0.007	30.8	2	1062.66	1062.66	0.0001	0.0941038
	b34	pepb34b12	20140307_103_1_E02_Col-22-2-1	5802	18.84	LPVPPVTVPK	P5:+15.99491	0.0018	35.9	2	1062.66	1062.66	-0.0003	-0.282311
	b34	pepb34b12	20140307_103_1_E02_Col-22-2-1	9481	28.08	LPVPPVTVPK	P5:+15.99491	5.4e-05	40.1	2	1062.66	1062.66	0.0015	1.41156
	b34	pepb34b12	20140307_103_1_E02_Col-22-2-1	9245	27.41	LPVPPVTVPK	P5:+15.99491	0.0031	41	2	1062.66	1062.66	-0.0002	-0.188208
	b34	pepb34b12	20140307_103_1_E02_Col-22-2-1	5515	18.15	LPVPPVTVPK	P5:+15.99491	0.00027	38.1	2	1062.66	1062.66	0.0033	3.10543
	b34	pepb34b12	20140307_103_1_E02_Col-22-2-1	10353	30.78	LPVPPVTVPK	P5:+15.99491	0.0024	36.9	2	1062.66	1062.66	-0.0005	-0.470519
	b34	pepb34b12	20140307_103_1_E02_Col-22-2-1	9926	29.44	LPVPPVTVPK	P5:+15.99491	6.5e-06	46.3	2	1062.66	1062.66	0.0005	0.470519
	b34	pepb34b12	20140307_103_1_E02_Col-22-2-1	4938	16.79	LPVPPVTVPK	P5:+15.99491	0.002	30.9	2	1062.66	1062.66	0.0011	1.03514
	b34	pepb34b12	20140307_103_1_E02_Col-22-2-1	6099	19.51	LPVPPVTVPK	P5:+15.99491	0.0046	34.2	2	1062.66	1062.66	0.0015	1.41156
	b34	pepb34b12	20140307_103_1_E03_Col-22-3-1	9135	25.94	LPVPPVTVPK	P5:+15.99491	2.2e-05	42.1	2	1062.66	1062.66	0.0011	1.03514
	b34	pepb34b12	20140307_103_1_E03_Col-22-3-1	12196	34.78	LPVPPVTVPK	P5:+15.99491	0.0021	30.9	2	1062.66	1062.66	-0.0001	-0.0941038
	b34	pepb34b12	20140307_103_1_E03_Col-22-3-1	11105	31.4	LPVPPVTVPK	P5:+15.99491	0.0043	38.1	2	1062.66	1062.66	0.0005	0.470519
	b34	pepb34b12	20140307_103_1_E03_Col-22-3-1	10143	28.64	LPVPPVTVPK	P5:+15.99491	0.0061	38.1	2	1062.66	1062.66	-0.0004	-0.376415
	b34	pepb34b12	20140307_103_1_E03_Col-22-3-1	5430	17.44	LPVPPVTVPK	P5:+15.99491	0.00051	40.7	2	1062.65	1062.66	-0.0015	-1.41156
	b34	pepb34b12	20140307_103_1_E03_Col-22-3-1	8865	25.25	LPVPPVTVPK	P5:+15.99491	0.0064	29.3	2	1062.66	1062.66	0.0003	0.282311
	b34	pepb34b12	20140307_103_1_E03_Col-22-3-1	11551	32.74	LPVPPVTVPK	P5:+15.99491	7.1e-06	44.1	2	1062.66	1062.66	-0.0005	-0.470519
	b34	pepb34b12	20140307_103_1_E03_Col-22-3-1	10881	30.72	LPVPPVTVPK	P5:+15.99491	0.0031	40.1	2	1062.66	1062.66	0.0013	1.22335
	b34	pepb34b12	20140307_103_1_E03_Col-22-3-1	10391	29.33	LPVPPVTVPK	P5:+15.99491	0.0074	40.1	2	1062.66	1062.66	0.0001	0.0941038
	b34	pepb34b12	20140307_103_1_E03_Col-22-3-1	11776	33.43	LPVPPVTVPK	P5:+15.99491	0.0023	42.2	2	1062.66	1062.66	0.0004	0.376415
	b34	pepb34b12	20140307_103_1_E03_Col-22-3-1	6024	18.79	LPVPPVTVPK	P5:+15.99491	1.9e-07	53.4	2	1062.66	1062.66	0.0002	0.188208
	b34	pepb34b12	20140307_103_1_E03_Col-22-3-1	9649	27.28	LPVPPVTVPK	P5:+15.99491	0.0028	29.3	2	1062.66	1062.66	0.0006	0.564623
	b34	pepb34b12	20140307_103_1_E03_Col-22-3-1	6345	19.47	LPVPPVTVPK	P5:+15.99491	0.006	32.9	2	1062.65	1062.66	-0.0027	-2.5408
	b34	pepb34b12	20140307_103_1_E03_Col-22-3-1	9397	26.61	LPVPPVTVPK	P5:+15.99491	0.0075	34.3	2	1062.66	1062.66	-0.0007	-0.658727
	b34	pepb34b12	20140307_103_1_E03_Col-22-3-1	8597	24.58	LPVPPVTVPK	P5:+15.99491	0.0055	38.1	2	1062.66	1062.66	0.0002	0.188208
	b34	pepb34b12	20140307_103_1_F01_Col-22-1-2	567	2.07	LPVPPVTVPK	P5:+15.99491	0.0056	30.7	2	1062.66	1062.66	0.0004	0.376415
	b34	pepb34b12	20140307_103_1_F01_Col-22-1-2	6244	17.64	LPVPPVTVPK	P5:+15.99491	0.0015	34.2	2	1062.66	1062.66	0.0004	0.376415
	b34	pepb34b12	20140307_103_1_F01_Col-22-1-2	11895	32.3	LPVPPVTVPK	P5:+15.99491	0.0052	27.3	2	1062.66	1062.66	0.0001	0.0941038
	b34	pepb34b12	20140307_103_1_F01_Col-22-1-2	12112	32.98	LPVPPVTVPK	P5:+15.99491	0.0046	30.7	2	1062.66	1062.66	0.0005	0.470519
	b34	pepb34b12	20140307_103_1_F01_Col-22-1-2	13	0.04	LPVPPVTVPK	P5:+15.99491	0.00033	34.3	2	1062.66	1062.66	0.0001	0.0941038
	b34	pepb34b12	20140307_103_1_F01_Col-22-1-2	6871	19.14	LPVPPVTVPK	P5:+15.99491	0.0033	36.2	2	1062.66	1062.66	0.0021	1.97618
	b34	pepb34b12	20140307_103_1_F01_Col-22-1-2	387	1.4	LPVPPVTVPK	P5:+15.99491	0.0058	30.8	2	1062.66	1062.66	0.0004	0.376415
	b34	pepb34b12	20140307_103_1_F01_Col-22-1-2	10222	27.36	LPVPPVTVPK	P5:+15.99491	0.0015	32.8	2	1062.66	1062.66	0.001	0.941038
	b34	pepb34b12	20140307_103_1_F02_Col-22-2-2	988	4.08	LPVPPVTVPK	P5:+15.99491	0.0029	36.8	2	1062.66	1062.66	0	0
	b34	pepb34b12	20140307_103_1_F02_Col-22-2-2	12	0.04	LPVPPVTVPK	P5:+15.99491	0.0067	34.4	2	1062.66	1062.66	0.0003	0.282311
	b34	pepb34b12	20140307_103_1_F02_Col-22-2-2	5870	17.38	LPVPPVTVPK	P5:+15.99491	0.0054	27.2	2	1062.66	1062.66	0.0015	1.41156
	b34	pepb34b12	20140307_103_1_F02_Col-22-2-2	6157	18.06	LPVPPVTVPK	P5:+15.99491	0.00072	29.4	2	1062.66	1062.66	0.001	0.941038
	b34	pepb34b12	20140307_103_1_F02_Col-22-2-2	510	2.06	LPVPPVTVPK	P5:+15.99491	0.0013	36.1	2	1062.66	1062.66	0.0003	0.282311
	b34	pepb34b12	20140307_103_1_F02_Col-22-2-2	349	1.38	LPVPPVTVPK	P5:+15.99491	4.5e-05	40.9	2	1062.66	1062.66	0.0002	0.188208
	b34	pepb34b12	20140307_103_1_F02_Col-22-2-2	1420	6.1	LPVPPVTVPK	P5:+15.99491	9.1e-05	38.1	2	1062.66	1062.66	0.0002	0.188208
	b34	pepb34b12	20140307_103_1_F02_Col-22-2-2	180	0.71	LPVPPVTVPK	P5:+15.99491	0.0072	40.1	2	1062.66	1062.66	0.0002	0.188208
	b34	pepb34b12	20140307_103_1_F02_Col-22-2-2	674	2.73	LPVPPVTVPK	P5:+15.99491	0.0092	34.5	2	1062.66	1062.66	0.0002	0.188208
	b34	pepb34b12	20140307_103_1_F02_Col-22-2-2	1838	7.53	LPVPPVTVPK	P5:+15.99491	0.0055	30.6	2	1062.66	1062.66	-0.0012	-1.12925
	b34	pepb34b12	20140307_103_1_F03_Col-22-3-2	6264	17.74	LPVPPVTVPK	P5:+15.99491	0.0097	34.2	2	1062.66	1062.66	-0.0007	-0.658727
	b34	pepb34b12	20140307_103_1_F03_Col-22-3-2	1326	4.76	LPVPPVTVPK	P5:+15.99491	0.0028	36.2	2	1062.66	1062.66	0.0002	0.188208
	b34	pepb34b12	20140307_103_1_F03_Col-22-3-2	6538	18.42	LPVPPVTVPK	P5:+15.99491	0.0067	37	2	1062.65	1062.66	-0.0019	-1.78797
	b34	pepb34b12	20140307_103_1_F03_Col-22-3-2	13	0.04	LPVPPVTVPK	P5:+15.99491	0.0043	40.1	2	1062.66	1062.66	0.0002	0.188208
	b34	pepb34b12	20140307_103_1_F03_Col-22-3-2	1153	4.09	LPVPPVTVPK	P5:+15.99491	0.0016	36.3	2	1062.66	1062.66	0.0002	0.188208
	b34	pepb34b12	20140307_103_1_F03_Col-22-3-2	1496	5.43	LPVPPVTVPK	P5:+15.99491	0.0093	33	2	1062.66	1062.66	0.0003	0.282311
	b34	pepb34b12	20140307_103_1_F03_Col-22-3-2	977	3.42	LPVPPVTVPK	P5:+15.99491	0.009	38.3	2	1062.66	1062.66	0.0004	0.376415
	b34	pepb34b12	20140307_103_1_F03_Col-22-3-2	1907	6.89	LPVPPVTVPK	P5:+15.99491	0.0028	36.2	2	1062.66	1062.66	-0.0005	-0.470519
	b34	pepb34b12	20140307_103_1_F03_Col-22-3-2	10574	28.99	LPVPPVTVPK	P5:+15.99491	0.0038	33	2	1062.66	1062.66	0.0013	1.22335
	b34	pepb34b12	20140307_103_1_F03_Col-22-3-2	405	1.4	LPVPPVTVPK	P5:+15.99491	0.00013	45.4	2	1062.66	1062.66	0.0003	0.282311
	b34	pepb34b12	20140307_103_1_F03_Col-22-3-2	787	2.74	LPVPPVTVPK	P5:+15.99491	0.0036	36.3	2	1062.66	1062.66	0.0002	0.188208
	b34	pepb34b12	20140307_103_1_F03_Col-22-3-2	9584	26.13	LPVPPVTVPK	P5:+15.99491	0.0028	27.1	2	1062.66	1062.66	0.0008	0.752831
	b34	pepb34b12	20140307_103_1_G03_Col-22-3-3	2406	9.54	LPVPPVTVPK	P5:+15.99491	0.0089	25.8	2	1062.65	1062.66	-0.0016	-1.50566
	b34	pepb34b12	20140307_103_1_G03_Col-22-3-3	3100	11.78	LPVPPVTVPK	P5:+15.99491	0.0011	25	2	1062.66	1062.66	-0.0005	-0.470519
	b34	pepb34b12	20140307_103_1_G03_Col-22-3-3	17	0.05	LPVPPVTVPK	P5:+15.99491	0.0012	30.5	2	1062.66	1062.66	0.0003	0.282311
	b34	pepb34b12	20140307_103_1_G03_Col-22-3-3	704	2.78	LPVPPVTVPK	P5:+15.99491	0.00014	29.5	2	1062.66	1062.66	0.0001	0.0941038
	b34	pepb34b13	20140307_103_1_E01_Col-22-1-1	5038	16.9	LPVPPVTVPK	P5:+15.99491 - P9:+15.99491	0.0014	38	2	1078.65	1078.65	0.0002	0.185417
	b34	pepb34b12	20140307_103_1_G02_Col-22-2-3	5806	17.72	LPVPPVTVPK	P9:+15.99491	5.1e-06	41.5	2	1314.75	1314.75	0.0008	0.608483
	Data from rosettes of 6 week-old Col0 plants (experiment 2, Hervé, Duruflé et al., 2016)
	c122	pepc122a1	20151009_141_C07_R22_1_col	8294	36.1	ATCPIDTLK	C3:+57.02146	0.00089	23	2	1018.52	1018.52	-0.0008	-0.78545
	c122	pepc122a1	20151009_141_C09_R22_3_col	7793	35.21	ATCPIDTLK	C3:+57.02146	0.00017	26.8	2	1018.52	1018.52	-0.0002	-0.196363
	c122	pepc122a2	20151009_141_C07_R22_1_col	31348	115.95	GLVEVEAAACLCTTLK	C10:+57.02146 - C12:+57.02146	1.2e-06	38.2	2	1734.88	1734.88	0.0027	1.55631
	c122	pepc122a2	20151009_141_C07_R22_1_col	20102	71.35	GLVEVEAAACLCTTLK	C10:+57.02146 - C12:+57.02146	5.8e-10	53.3	2	1734.88	1734.88	0.0006	0.345846
	c122	pepc122a2	20151009_141_C07_R22_1_col	19857	70.61	GLVEVEAAACLCTTLK	C10:+57.02146 - C12:+57.02146	8e-09	53.5	2	1734.88	1734.88	0.0043	2.47856
	c122	pepc122a2	20151009_141_C08_R22_2_col	20019	70.55	GLVEVEAAACLCTTLK	C10:+57.02146 - C12:+57.02146	1.1e-05	37.9	2	1734.88	1734.88	0.0044	2.5362
	c122	pepc122a2	20151009_141_C09_R22_3_col	19762	71.03	GLVEVEAAACLCTTLK	C10:+57.02146 - C12:+57.02146	0.00037	29.2	2	1734.87	1734.88	-0.0028	-1.61395
	c122	pepc122a2	20151009_141_C09_R22_3_col	19311	69.68	GLVEVEAAACLCTTLK	C10:+57.02146 - C12:+57.02146	6.1e-08	53.6	2	1734.88	1734.88	-0.001	-0.57641
	c122	pepc122a4	20151009_141_C07_R22_1_col	8234	35.91	IGLGDPAVNK		0.00069	22.2	2	983.553	983.552	0.0008	0.813378
	c122	pepc122a4	20151009_141_C08_R22_2_col	8408	35.98	IGLGDPAVNK		0.00036	28.7	2	983.552	983.552	-0.0006	-0.610034
	c122	pepc122a4	20151009_141_C09_R22_3_col	7771	35.16	IGLGDPAVNK		0.00015	31.8	2	983.553	983.552	0.0004	0.406689
	c122	pepc122a4	20151009_141_C09_R22_3_col	7552	34.48	IGLGDPAVNK		0.0053	25.4	2	983.553	983.552	0.0006	0.610034
	c122	pepc122a3	20151009_141_C07_R22_1_col	22161	77.76	LGACVDLLGGLVK	C4:+57.02146	4.3e-05	37.5	2	1314.75	1314.75	0.0001	0.0760604
	c122	pepc122a3	20151009_141_C07_R22_1_col	22583	79.11	LGACVDLLGGLVK	C4:+57.02146	1.8e-07	48.4	2	1314.75	1314.75	0.0027	2.05363
	c122	pepc122a3	20151009_141_C07_R22_1_col	22374	78.43	LGACVDLLGGLVK	C4:+57.02146	1e-11	66.5	2	1314.75	1314.75	0.0013	0.988785
	c122	pepc122a3	20151009_141_C08_R22_2_col	22468	78.18	LGACVDLLGGLVK	C4:+57.02146	6e-09	58.5	2	1314.74	1314.75	-0.0027	-2.05363
	c122	pepc122a3	20151009_141_C08_R22_2_col	22420	78.03	LGACVDLLGGLVK	C4:+57.02146	0.0031	25.2	3	1314.75	1314.75	-0.0002	-0.152121
	c122	pepc122a3	20151009_141_C08_R22_2_col	22706	78.98	LGACVDLLGGLVK	C4:+57.02146	6.6e-05	35.7	2	1314.75	1314.75	-0.0001	-0.0760604
	c122	pepc122a3	20151009_141_C09_R22_3_col	21818	77.46	LGACVDLLGGLVK	C4:+57.02146	4.1e-09	66.4	2	1314.75	1314.75	0.0009	0.684543
	c122	pepc122a3	20151009_141_C09_R22_3_col	21606	76.78	LGACVDLLGGLVK	C4:+57.02146	2.1e-06	40	2	1314.75	1314.75	0.0006	0.456362
	c122	pepc122a3	20151009_141_C09_R22_3_col	22031	78.15	LGACVDLLGGLVK	C4:+57.02146	1.9e-07	52.7	2	1314.75	1314.75	0.0013	0.988785
	c122	pepc122a5	20151009_141_C07_R22_1_col	14970	56.16	LPVPPVTIPK	P5:+15.99491	0.0043	32.5	2	1076.67	1076.67	-0.0002	-0.185758
	c122	pepc122a5	20151009_141_C07_R22_1_col	14496	54.81	LPVPPVTIPK	P5:+15.99491	0.0018	33.1	2	1076.67	1076.67	-0.0007	-0.650152
	c122	pepc122a5	20151009_141_C07_R22_1_col	14252	54.13	LPVPPVTIPK	P5:+15.99491	0.0046	28.7	2	1076.67	1076.67	-0.0005	-0.464394
	c122	pepc122a5	20151009_141_C08_R22_2_col	14573	54.38	LPVPPVTIPK	P5:+15.99491	0.0026	28.8	2	1076.67	1076.67	-0.0012	-1.11455
	c122	pepc122a5	20151009_141_C08_R22_2_col	15279	56.4	LPVPPVTIPK	P5:+15.99491	0.0094	32.6	2	1076.67	1076.67	0.0017	1.57894
	c122	pepc122a5	20151009_141_C09_R22_3_col	14016	53.9	LPVPPVTIPK	P5:+15.99491	9.4e-05	46.6	2	1076.67	1076.67	-0.0002	-0.185758
	c122	pepc122a5	20151009_141_C09_R22_3_col	14726	55.93	LPVPPVTIPK	P5:+15.99491	0.00081	30.8	2	1076.67	1076.67	0.0009	0.835909
	c122	pepc122a5	20151009_141_C09_R22_3_col	14249	54.56	LPVPPVTIPK	P5:+15.99491	0.00016	44	2	1076.67	1076.67	0.0004	0.371515
	c122	pepc122a6	20151009_141_C08_R22_2_col	14182	53.26	LPVPPVTVPK		0.00063	29.4	2	1046.66	1046.66	-0.0026	-2.48409
	c122	pepc122a6	20151009_141_C09_R22_3_col	13481	52.33	LPVPPVTVPK		0.0032	26.9	2	1046.66	1046.66	-0.0016	-1.52867
	c122	pepc122a7	20151009_141_C07_R22_1_col	13675	52.4	LPVPPVTVPK	P5:+15.99491	0.0068	34.2	2	1062.66	1062.66	0.0001	0.0941038
	c122	pepc122a7	20151009_141_C07_R22_1_col	13447	51.71	LPVPPVTVPK	P5:+15.99491	0.0014	29.5	2	1062.66	1062.66	0.0001	0.0941038
	c122	pepc122a7	20151009_141_C07_R22_1_col	12318	48.28	LPVPPVTVPK	P5:+15.99491	0.0011	33	2	1062.66	1062.66	-0.0009	-0.846934
	c122	pepc122a7	20151009_141_C07_R22_1_col	12105	47.61	LPVPPVTVPK	P5:+15.99491	0.0025	38.2	2	1062.65	1062.66	-0.0017	-1.59976
	c122	pepc122a7	20151009_141_C07_R22_1_col	12535	48.96	LPVPPVTVPK	P5:+15.99491	0.00024	36.8	2	1062.66	1062.66	0.0001	0.0941038
	c122	pepc122a7	20151009_141_C08_R22_2_col	13327	50.76	LPVPPVTVPK	P5:+15.99491	0.0019	26	2	1062.65	1062.66	-0.0029	-2.72901
	c122	pepc122a7	20151009_141_C08_R22_2_col	12657	48.73	LPVPPVTVPK	P5:+15.99491	0.0087	36.9	2	1062.66	1062.66	-0.0003	-0.282311
	c122	pepc122a7	20151009_141_C08_R22_2_col	13110	50.08	LPVPPVTVPK	P5:+15.99491	0.003	33	2	1062.66	1062.66	-0.0003	-0.282311
	c122	pepc122a7	20151009_141_C08_R22_2_col	12445	48.05	LPVPPVTVPK	P5:+15.99491	0.009	32.2	2	1062.65	1062.66	-0.0021	-1.97618
	c122	pepc122a7	20151009_141_C09_R22_3_col	11876	47.48	LPVPPVTVPK	P5:+15.99491	3.2e-06	46.5	2	1062.66	1062.66	-0.001	-0.941038
	c122	pepc122a7	20151009_141_C09_R22_3_col	12081	48.15	LPVPPVTVPK	P5:+15.99491	6.7e-05	46.3	2	1062.65	1062.66	-0.002	-1.88208
	c122	pepc122a7	20151009_141_C09_R22_3_col	12301	48.83	LPVPPVTVPK	P5:+15.99491	0.0054	36.9	2	1062.66	1062.66	0.0033	3.10543
	c122	pepc122a7	20151009_141_C09_R22_3_col	12534	49.51	LPVPPVTVPK	P5:+15.99491	0.004	38.1	2	1062.66	1062.66	0.0034	3.19953
	c122	pepc122a7	20151009_141_C09_R22_3_col	11664	46.8	LPVPPVTVPK	P5:+15.99491	0.008	29.4	2	1062.65	1062.66	-0.0013	-1.22335
	c122	pepc122a7	20151009_141_C09_R22_3_col	13223	51.53	LPVPPVTVPK	P5:+15.99491	0.00095	38.1	2	1062.66	1062.66	-0.0008	-0.75283
	c122	pepc122a7	20151009_141_C09_R22_3_col	12990	50.85	LPVPPVTVPK	P5:+15.99491	0.0014	30.7	2	1062.66	1062.66	0.0012	1.12925
	c122	pepc122a8	20151009_141_C08_R22_2_col	11409	44.91	LPVPPVTVPK	P5:+15.99491 - P9:+15.99491	0.00081	30.8	2	1078.65	1078.65	-0.0005	-0.463542
	Data from stems of 6 week-old Col0 plants (Duruflé et al., 2017)
	c129	pepc129a2	20151009_141_A01_T22_1_col	21110	71.73	GLVEVEAAACLCTTLK	C10:+57.02146 - C12:+57.02146	3.9e-05	36.1	2	1734.88	1734.88	0.0034	1.95979
	c129	pepc129a2	20151009_141_A01_T22_1_col	21382	72.53	GLVEVEAAACLCTTLK	C10:+57.02146 - C12:+57.02146	1.3e-06	36.9	2	1734.87	1734.88	-0.0022	-1.2681
	c129	pepc129a2	20151009_141_A01_T22_1_col	20746	70.65	GLVEVEAAACLCTTLK	C10:+57.02146 - C12:+57.02146	0.00071	29	2	1734.88	1734.88	0.003	1.72923
	c129	pepc129a2	20151009_141_A01_T22_1_col	33049	115.85	GLVEVEAAACLCTTLK	C10:+57.02146 - C12:+57.02146	3.6e-05	38.5	2	1734.88	1734.88	0.0022	1.2681
	c129	pepc129a2	20151009_141_A02_T22_2_col	20750	72.61	GLVEVEAAACLCTTLK	C10:+57.02146 - C12:+57.02146	2.1e-06	37.2	2	1734.88	1734.88	0.0022	1.2681
	c129	pepc129a2	20151009_141_A02_T22_2_col	19989	70.36	GLVEVEAAACLCTTLK	C10:+57.02146 - C12:+57.02146	0.001	28.3	2	1734.89	1734.88	0.011	6.34051
	c129	pepc129a2	20151009_141_A02_T22_2_col	20404	71.61	GLVEVEAAACLCTTLK	C10:+57.02146 - C12:+57.02146	1.1e-05	36.3	2	1735.87	1734.88	0.998	575.257
	c129	pepc129a2	20151009_141_A02_T22_2_col	32004	115.95	GLVEVEAAACLCTTLK	C10:+57.02146 - C12:+57.02146	0.0023	30.5	2	1734.89	1734.88	0.0096	5.53353
	c129	pepc129a2	20151009_141_A03_T22_3_col	20418	72.46	GLVEVEAAACLCTTLK	C10:+57.02146 - C12:+57.02146	8.5e-05	32.7	2	1734.88	1734.88	0.0055	3.17025
	c129	pepc129a2	20151009_141_A03_T22_3_col	31682	115.93	GLVEVEAAACLCTTLK	C10:+57.02146 - C12:+57.02146	6.3e-06	32.2	2	1734.88	1734.88	0.0079	4.55364
	c129	pepc129a4	20151009_141_A02_T22_2_col	7912	35.16	IGLGDPAVNK		3.8e-05	33.6	2	983.552	983.552	-0.0008	-0.813378
	c129	pepc129a3	20151009_141_A01_T22_1_col	23233	78.2	LGACVDLLGGLVK	C4:+57.02146	2.4e-09	58.6	2	1314.74	1314.75	-0.0015	-1.14091
	c129	pepc129a3	20151009_141_A01_T22_1_col	23446	78.88	LGACVDLLGGLVK	C4:+57.02146	7.5e-09	55.4	2	1314.75	1314.75	0.0011	0.836664
	c129	pepc129a3	20151009_141_A01_T22_1_col	23019	77.53	LGACVDLLGGLVK	C4:+57.02146	7.2e-07	46.9	2	1314.75	1314.75	0.0007	0.532422
	c129	pepc129a3	20151009_141_A02_T22_2_col	22365	77.63	LGACVDLLGGLVK	C4:+57.02146	0.0039	24.1	3	1314.74	1314.75	-0.0012	-0.912724
	c129	pepc129a3	20151009_141_A02_T22_2_col	22923	79.41	LGACVDLLGGLVK	C4:+57.02146	0.0037	27.3	2	1314.74	1314.75	-0.0031	-2.35787
	c129	pepc129a3	20151009_141_A02_T22_2_col	22580	78.31	LGACVDLLGGLVK	C4:+57.02146	0.0016	26.7	3	1314.74	1314.75	-0.0016	-1.21697
	c129	pepc129a3	20151009_141_A02_T22_2_col	22493	78.03	LGACVDLLGGLVK	C4:+57.02146	5.7e-09	61.9	2	1314.74	1314.75	-0.0005	-0.380302
	c129	pepc129a3	20151009_141_A02_T22_2_col	22275	77.35	LGACVDLLGGLVK	C4:+57.02146	6.4e-06	41.6	2	1314.75	1314.75	0.0015	1.14091
	c129	pepc129a3	20151009_141_A02_T22_2_col	22708	78.71	LGACVDLLGGLVK	C4:+57.02146	2.8e-07	52.7	2	1314.75	1314.75	0.0004	0.304241
	c129	pepc129a3	20151009_141_A03_T22_3_col	22138	77.85	LGACVDLLGGLVK	C4:+57.02146	1.2e-09	62	2	1314.75	1314.75	0.0013	0.988785
	c129	pepc129a3	20151009_141_A03_T22_3_col	22350	78.51	LGACVDLLGGLVK	C4:+57.02146	3.8e-08	55.4	2	1314.75	1314.75	0.0016	1.21697
	c129	pepc129a3	20151009_141_A03_T22_3_col	21930	77.16	LGACVDLLGGLVK	C4:+57.02146	8.9e-05	33.8	2	1314.75	1314.75	0.001	0.760604
	c129	pepc129a5	20151009_141_A01_T22_1_col	15099	54.43	LPVPPVTIPK	P5:+15.99491	0.0031	36.3	2	1076.67	1076.67	-0.0001	-0.0928788
	c129	pepc129a5	20151009_141_A01_T22_1_col	15359	55.1	LPVPPVTIPK	P5:+15.99491	0.0038	36.2	2	1076.67	1076.67	0.0022	2.04333
	c129	pepc129a5	20151009_141_A01_T22_1_col	15609	55.78	LPVPPVTIPK	P5:+15.99491	0.0005	43.9	2	1076.67	1076.67	0.0003	0.278636
	c129	pepc129a5	20151009_141_A01_T22_1_col	14845	53.75	LPVPPVTIPK	P5:+15.99491	0.0058	29.1	2	1076.67	1076.67	-0.0019	-1.7647
	c129	pepc129a5	20151009_141_A02_T22_2_col	14462	54.38	LPVPPVTIPK	P5:+15.99491	0.00052	40	2	1076.67	1076.67	0.0012	1.11455
	c129	pepc129a5	20151009_141_A02_T22_2_col	14721	55.06	LPVPPVTIPK	P5:+15.99491	3.1e-06	42.5	2	1076.67	1076.67	0.0022	2.04333
	c129	pepc129a5	20151009_141_A03_T22_3_col	14187	54.11	LPVPPVTIPK	P5:+15.99491	0.00054	42.5	2	1076.67	1076.67	-0.0011	-1.02167
	c129	pepc129a6	20151009_141_A03_T22_3_col	13595	52.43	LPVPPVTVPK		2e-05	34.3	2	1046.66	1046.66	-0.0003	-0.286626
	c129	pepc129a7	20151009_141_A01_T22_1_col	12504	47	LPVPPVTVPK	P5:+15.99491	0.0027	31.5	2	1062.65	1062.66	-0.0024	-2.25849
	c129	pepc129a7	20151009_141_A01_T22_1_col	13188	49.03	LPVPPVTVPK	P5:+15.99491	0.0052	30.7	2	1062.66	1062.66	0.0012	1.12925
	c129	pepc129a7	20151009_141_A01_T22_1_col	12728	47.68	LPVPPVTVPK	P5:+15.99491	0.0019	29.4	2	1062.66	1062.66	0.0001	0.0941038
	c129	pepc129a7	20151009_141_A02_T22_2_col	13324	51.15	LPVPPVTVPK	P5:+15.99491	0.0049	30.6	2	1062.66	1062.66	0.0018	1.69387
	c129	pepc129a7	20151009_141_A02_T22_2_col	11880	46.8	LPVPPVTVPK	P5:+15.99491	0.0075	28.1	2	1062.65	1062.66	-0.0015	-1.41156
	c129	pepc129a7	20151009_141_A02_T22_2_col	12099	47.48	LPVPPVTVPK	P5:+15.99491	0.0066	33	2	1062.66	1062.66	-0.0001	-0.0941038
	c129	pepc129a7	20151009_141_A03_T22_3_col	12360	48.8	LPVPPVTVPK	P5:+15.99491	0.00081	38.1	2	1062.66	1062.66	0.0005	0.470519
	c129	pepc129a7	20151009_141_A03_T22_3_col	13284	51.5	LPVPPVTVPK	P5:+15.99491	0.0096	33.1	2	1062.66	1062.66	-0.0009	-0.846934
	c129	pepc129a7	20151009_141_A03_T22_3_col	11917	47.45	LPVPPVTVPK	P5:+15.99491	0.0097	33.1	2	1062.65	1062.66	-0.004	-3.76415
	c129	pepc129a8	20151009_141_A01_T22_1_col	11567	44.33	LPVPPVTVPK	P5:+15.99491 - P9:+15.99491	0.0047	29	2	1078.65	1078.65	-0.0011	-1.01979
	c129	pepc129a8	20151009_141_A02_T22_2_col	10977	44.2	LPVPPVTVPK	P5:+15.99491 - P9:+15.99491	0.0004	40.6	2	1078.65	1078.65	0.0017	1.57604
