# Supplementary material for: Proline Hydroxylation in Cell Wall Proteins: Is It Yet Possible to Define Rules?
Source: Front Plant Sci. 2017 Oct 17;8:1802. doi: 10.3389/fpls.2017.01802 (PMC5651053; doi:10.3389/fpls.2017.01802)
Supplement: Supplementary file 2 [file Table_2.XLSX]

## Sheet: Information
	Supplementary Table S2. Comparison between predictions of Pro/Hyp location according to the extended Pro hydroxylation code and experimental results.
	All the MS/MS data are avalaible in WallProtDB (www.polebio.lrsv.ups-tlse.fr/WallProtDB/). The identification of the proteins in A. thaliana rosettes or stems has been published as Dataset Briefs in Hervé et al. (2016, Proteomics 16: 3183-3187) and Duruflé et al. (2017, Proteomics, doi: 10.1002/pmic.201600449).
	Supplementary Table S2A. Comparison between predictions of Hyp location according to the defined rule and experimental results: the case of At4g38770 encoding AtPRP4, a proline-rich protein.
	Supplementary Table S2B. Comparison between predictions of Hyp location according to the defined rule and experimental results: the case of At1g09750 encoding an Asp protease
	Supplementary Table S2C. Comparison between predictions of Hyp location according to the defined rule and experimental results: the case of At1g31580 encoding ECS1/CXc750, a protein possibly involved in resistance mechanisms.
	Supplementary Table S2D. Comparison between predictions of Hyp location according to the defined rule and experimental results: the case of At3g08030 encoding a DUF642 protein
	Supplementary Table S2E. Comparison between predictions of Hyp location according to the defined rule and experimental results: the case of At2g10940 encoding an expressed protein (bifunctional inhibitor/plant lipid transfer protein/seed storage helical domain)

## Sheet: Table S2A
	Supplementary Table S2A. Comparison between predictions of Hyp location according to the defined rule and experimental results: the case of At4g38770 encoding AtPRP4, a proline-rich protein.
	1. Pro and Hyp residues at unexpected positions are in bold characters.
	peptide sequences (O=predicted Hyp)						observed peptides with sequences differing from the prediction
			total number of analyzed peptides	number of Pro/Hyp positions per peptide	total number of analyzed positions		number of peptides	observed motifs 1	number of Pro/Hyp positions per peptide	total number of Pro/Hyp positions
	GFDHPFPLPOOLELPOFLK		14	7	98		1	FOL	1	1	see Supplementary Figure S1
	YSOOVEVOOOVOVYEPOOKK		24	9	216		3	EPOPK	1	3	see Supplementary Figure S1
							2	EOOOK	1	2	see Supplementary Figure S1
	EIPOOVOVYDPOOKK		1	7	7		0			0
	EVOOOVOVYKPOOK		3	7	21		3	VPV	1	3
	VELPOOIPK		3	4	12		0			0
	IEHPOOVOVYKPOOK		10	7	70		3	HOPOV	2	6
							1	KPPOK	1	1
	IEKPOOVOVYKPOOK		6	7	42		3	KOPPK	3	9
							1	KOPOK	2	2
							1	KPPOK	1	1
							1	VPV	1	1
	IEHPOOVOVHK		7	4	28		0			0
	KVDPOOVOVHKPOTK		16	6	96		1	KOPT	1	1
	KVDPOOVOVHKPOOK		10	7	70		1	KOPPK	3	3
							3	KPPOK	1	3
							1	KPPPK	2	2
	IEHPOIYIPOIVK		22	4	88		0			0
	KPCPOOVOIYKPOVVIPK		11	8	88		1	CPPPV	2	2
							1	VPI	1	1
							1	KPPV	1	1
							2	KOC	1	2
	KPCPOOVOVYKPOVVVIPK		4	8	32
	total		131	85	868					44
	quality of the prediction (percentage of mis-predicted positions)									5.1

## Sheet: Table S2B
	Supplementary Table S2C. Comparison between predictions of Hyp location according to the defined rule and experimental results: the case of At1g09750 encoding an Asp protease
	1. Pro and Hyp residues at unexpected positions are in bold characters.
	2. The fragmentation of the peptide at its N-terminus by MS/MS is not of sufficient quality to allow discrimating between GPMox and GOM sequences. The observed +15.99 kDa mass delta could either correspond to the hydroxylation of the Pro residue or to the oxidation of the Met residue.
	3. The fragmentation of the peptide at its N-terminus by MS/MS is not of sufficient quality to allow discrimating between LPMox and LOM sequences. The observed +15.99 kDa mass delta could either correspond to the hydroxylation of the Pro residue or to the oxidation of the Met residue.
	Due to the uncertainty regarding the presence of Hyp residues in the GPM and LPM motifs, the presence of Hyp residues at these locations has not been considered for further analysis.
	peptide sequences (O=predicted Hyp)						observed peptides with sequences differing from the prediction if Hyp2,3					observed peptides with sequences differing from the prediction if Mox2,3
			total number of analyzed peptides	number of Pro/Hyp positions per peptide	total number of analyzed positions		number of peptides	observed motifs 1	number of Pro/Hyp positions per peptide	total number of Pro/Hyp positions		number of peptides	observed motifs 1	number of Pro/Hyp positions per peptide	total number of Pro/Hyp positions
	DTCATAAODGSDDLSIIPINAK		2	2	4		2	APD	1	2		2	APD	1	2
	GPMSLVSQTTSLYSGVFSYCLPSFR2		87	2	174		24	GOM2	1	24		0			0
	LGLLGQOK		5	1	5		5	QPK	1	5		5	QPK	1	5
	FAQOVYEAIRDEFRK		73	1	73		73	QPV	1	73		73	QPV	1	73
	LPMENTLIHSSAGTLTCLSMAGIR3		60	1	60		5	LOM3	1	5		0			0
	ILFDVONSR		21	1	21		21	VPN	1	21		21	VPN	1	21
	IGIAOEPCN		3	2	6		3	APE	1	3		3	APE	1	3
	total		251	10	343					133					104
	quality of the prediction (percentage of mis-predicted positions)									38.8					30.3

## Sheet: Table S2C
	Supplementary Table S2E. Comparison between predictions of Hyp location according to the defined rule and experimental results: the case of At1g31580 encoding ECS1/CXc750, a protein possibly involved in resistance mechanisms.
	1. Pro and Hyp residues at unexpected positions are in bold characters.
	peptide sequences (O=predicted Hyp)						observed peptides with sequences differing from the prediction
			total number of analyzed peptides	number of Pro/Hyp positions per peptide	total number of analyzed positions		number of peptides	observed motifs 1	number of Pro/Hyp positions per peptide	total number of Pro/Hyp positions
	RPTIPQLPOYRPR		34	5	170		23	ROT	1	23
							32	IOQ	1	32
							2	LPPY	1	2
							2	ROR	1	2
	GFTRPIVOIHVOGFPOR		20	5	100		3	ROI	1	3
							1	VPI	1	1
							8	VPG	1	8
							20	FOOR	1	20
	IVOIHVOGFPOR		6	4	24		1	VPG	1	1
							1	VPI	1	1
							5	FOOR	1	5
	(R)PIVOIHVOGFPOR		29	5	145		12	(R)OI	1	12
							2	VPI	1	2
							13	VPG	1	13
							29	FOOR	1	29
	total		89	19	439					154
	quality of the prediction (percentage of mis-predicted positions)									35.1

## Sheet: Table S2D
	Supplementary Table S2D. Comparison between predictions of Hyp location according to the defined rule and experimental results: the case of At3g08030 encoding a DUF642 protein
	1. Pro and Hyp residues at unexpected positions are in bold characters.
	peptide sequences (O=predicted Hyp)						observed peptides with sequences differing from the prediction
			total number of analyzed peptides	number of Pro/Hyp positions per peptide	total number of analyzed positions		number of peptides	observed motifs 1	number of Pro/Hyp positions per peptide	total number of Pro/Hyp positions
	AOASEGYLR		10	1	10		10	APA	1	10
	NGNFEESOK		8	2	16		8	SOK	1	8
	NALPEWETTGFVEYIAGGPQOGGMYFPVAHGVHAVR		7	4	28		6	QPG	1	6
	LEVKPGSLYALTFGASR		45	1	45		0
	VSVOSQSGDLPLQTLYNSFGGDVYAWAFVAK		21	2	42		3	LOL	1	3
							18	VPS	1	18
	TSQVTVTFHNPGVQEDPACGPLLDAVAIK		24	1	24		0
	ELVHPIYTR		22	2	44		0
	NGGFEEGPHR		12	1	12		2	GOH	1	2
	LVNSTQGVLLPOK		1	1	1		1	LPPK	1	1
	QEDLTSOLPGWIIESLK		48	2	96		48	SPL	1	48
	FIDSKYFNVOFGHAAIELVAGK		63	1	63		60	VPF	1	60
	TSOGQTYTLSFVVGDAK		49	1	49		49	SPG	1	49
	DTLKVOHTSVGGGHVK		20	1	20		20	VPH	1	20
	KTDTVSLCGPVIDEIVVSHVA		52	1	52		0
	total		382	21	502					225
	quality of the prediction (percentage of mis-predicted positions)									44.8

## Sheet: Table S2E
	Supplementary Table S2B. Comparison between predictions of Hyp location according to the defined rule and experimental results: the case of At2g10940 encoding an expressed protein (homologous to non-specific lipid transfer protein).
	1. Pro and Hyp residues at unexpected positions are in bold characters.
	peptide sequences (O=predicted Hyp)						observed peptides with sequences differing from the prediction
			total number of analyzed peptides	number of Pro/Hyp positions per peptide	total number of analyzed positions		number of peptides	observed motifs 1	number of Pro/Hyp positions per peptide	total number of Pro/Hyp positions
	LPVOOVTVOK		119	4	476		114	VPK	1	114
							6	VPPV	2	12
							112	VPOV	1	112
	LPVOOVTIPK		21	4	84		21	VPOV	1	21
	ATCPIDTLK		9	1	9		0			0
	IGLGDPAVNK		11	1	11		0			0
	ALDLNLYVOVALQLLLTCGK		22	1	22		22	VPV	1	22
	total		182	11	602					281
	quality of the prediction (percentage of mis-predicted positions)									46.7
